# Supplementary material for: Comprehensive Genome and Transcriptome Analysis Identifies SLCO3A1 Associated with Aggressive Behavior in Pigs
Source: Biomolecules. 2023 Sep 12;13(9):1381. doi: 10.3390/biom13091381 (PMC10526945; doi:10.3390/biom13091381)
Supplement: Supplementary file 1 [file biomolecules-13-01381-s001.zip]

Archive with 3 entries (2 files):
- Supplementary file/
- Supplementary file/Figure S1.tif
- Supplementary file/Table S1-S8.xlsx
