# Supplementary material for: Comprehensive Genome and Transcriptome Analysis Identifies SLCO3A1 Associated with Aggressive Behavior in Pigs
Source: Biomolecules. 2023 Sep 12;13(9):1381. doi: 10.3390/biom13091381 (PMC10526945; doi:10.3390/biom13091381)
Supplement: Supplementary file 1 [file biomolecules-13-01381-s001.zip › Supplementary file/Table S1-S8.xlsx]

## Sheet: Sheet1
Supplementary Table S1：The whole-genome resequencing data of pigs.
Basic information on the whole-genome resequencing data of pigs					Basic information on the transcriptomic data of pigs
Sample（ID)	Coverage depth(×）	Compare rates（%）	CAS		Sample（ID)	Row data (G)	Clean data (G)	Q30 (%)
1	12.7468	97.86	55		TLM1	13.2	12.89	92.04
2	12.3161	97.46	0		TLM2	13.94	13.69	92.33
3	13.8479	98.21	44		TLM3	10.37	10.19	92.57
4	13.5412	98.41	0		TLM4	15.37	15.13	91.18
5	13.5798	98.55	68		TLL1	7.35	7.03	90.41
6	13.7317	98.54	2		TLL2	12.59	12.36	92.21
7	12.3446	98.24	63		TLL3	6.48	6.36	91.11
8	12.7582	98.35	17		TLL4	6.86	6.57	90.37
9	14.7927	98.51	45
10	15.504	98.65	0
11	13.794	98.62	110
12	16.0797	98.57	4
13	11.7118	98.45	93
14	11.6542	98.66	14
15	10.8965	98.8	82
16	11.8555	98.6	50
17	10.629	98.33	0
18	11.2233	98.2	25
19	11.3296	98.58	0
20	13.8603	98.67	80
21	12.1572	98.3	0
22	13.1394	98.66	105
23	13.678	98.61	7

## Sheet: Sheet2
Supplementary Table S2: The standard curve and primers of qPCR.
The standard curve of qPCR
	GCG:			CNVR-4962:
	Log (Starting quantity)	CT		Log (Starting quantity)	CT
	5	5.324		5	3.64
	4	8.224		4	8.48
	3	11.798		3	12.64
	2	14.896		2	18.39
	1	18.652		1	22.28
Primer sequences for transcripts used in real-time quantitative PCR
CNVR/Gene	Primer sequence (5′→3′)				Annealing temperature, °C	Product length, bp
GCG (DNA level)	Forward:	GGTTAGCCTGAATGGCACCT			60	159
	Reverse:	TGAACCGACAGCTGGTATGC
CNVR-4962 (DNA level)	Forward:	CCGAGTATGGTCAAGGATGTG			60	167
	Reverse:	TTCTCTGTTGTGCTGCTGATG
GAPDH (mRNA level)	Forward:	GATGGTGAAGGTCGGAGTG			60	146
	Reverse:	CGAAGTTGTCATGGATGACC
SLCO3A1 (mRNA level)	Forward:	CCTCCGTTTGTTGGGCACT			60	168
	Reverse:	CCTCCGTTTGTTGGGCACT

## Sheet: Sheet3
Supplementary Table S3：A total of CNVRs and CNV types.
CNVR（ID）	Chrom	Start	End	Type
1	1	439601	442000	loss
2	1	480401	485200	loss
3	1	1243601	1247200	both
4	1	4002401	4004800	loss
5	1	4677201	4679200	loss
6	1	6138801	6140400	both
7	1	6227201	6230800	loss
8	1	6232401	6234400	both
9	1	6479201	6481600	loss
10	1	6866401	6868400	loss
11	1	7244001	7248800	gain
12	1	7617201	7619600	both
13	1	7996001	7997600	both
14	1	8313601	8316800	loss
15	1	8510801	8512800	both
16	1	8630001	8633600	both
17	1	8806801	8809200	loss
18	1	9162801	9165200	both
19	1	11375601	11377600	both
20	1	11555601	11562000	loss
21	1	12216001	12218000	loss
22	1	12262001	12279600	gain
23	1	13011601	13015200	loss
24	1	13308801	13315200	loss
25	1	13940001	13942000	gain
26	1	14787601	14790000	loss
27	1	15178801	15180800	both
28	1	16048001	16056400	gain
29	1	16058801	16060800	gain
30	1	16095601	16097200	both
31	1	16824801	16830800	loss
32	1	17291601	17294400	loss
33	1	17368401	17370400	loss
34	1	18104801	18108000	loss
35	1	18980801	18983600	loss
36	1	23110001	23111600	gain
37	1	23113201	23115600	loss
38	1	23274401	23277600	gain
39	1	23325601	23329200	loss
40	1	23332401	23336400	both
41	1	23555601	23557600	loss
42	1	23558801	23561200	loss
43	1	23766801	23770800	loss
44	1	24127601	24136000	loss
45	1	24289201	24291200	loss
46	1	24337601	24340000	loss
47	1	25725201	25728400	both
48	1	26330801	26333600	loss
49	1	27613201	27615200	both
50	1	29442801	29444400	loss
51	1	29469201	29474800	loss
52	1	29763601	29765600	loss
53	1	30209601	30212400	loss
54	1	31116001	31117600	loss
55	1	31122001	31123600	both
56	1	31467601	31469600	loss
57	1	31836801	31840400	loss
58	1	32382801	32384800	both
59	1	33908001	33912800	loss
60	1	34116401	34118400	both
61	1	34443601	34446400	loss
62	1	34462001	34464000	both
63	1	34465201	34469200	both
64	1	35371601	35374000	both
65	1	35374401	35376800	both
66	1	35851601	35854800	both
67	1	35855601	35858000	both
68	1	36639601	36643600	loss
69	1	36798801	36802000	loss
70	1	36974001	36976400	both
71	1	38460801	38463600	loss
72	1	38620001	38622400	both
73	1	39139201	39141600	loss
74	1	40416801	40419600	both
75	1	40543201	40545200	both
76	1	40869601	40871600	gain
77	1	41071201	41074400	loss
78	1	41376401	41378400	both
79	1	41871201	41873200	both
80	1	42319601	42324400	loss
81	1	42570801	42572800	loss
82	1	42574801	42577200	loss
83	1	43146801	43153200	loss
84	1	43248801	43253600	loss
85	1	43618001	43620400	loss
86	1	44363201	44366000	loss
87	1	44382001	44384400	loss
88	1	44525601	44527600	loss
89	1	45652401	45654400	both
90	1	45720401	45728000	loss
91	1	46068001	46070800	both
92	1	46189601	46194000	loss
93	1	46194001	46202000	loss
94	1	46268401	46270400	loss
95	1	46966401	46968800	loss
96	1	47075201	47078400	loss
97	1	47106401	47108000	loss
98	1	47109201	47112000	loss
99	1	47528001	47534000	loss
100	1	48136001	48138000	both
101	1	48648401	48651200	both
102	1	49988401	49990000	gain
103	1	50234001	50240400	loss
104	1	51273201	51277600	loss
105	1	53061601	53064800	loss
106	1	53083601	53085600	loss
107	1	53278401	53280800	loss
108	1	53603201	53606800	loss
109	1	53628001	53631200	loss
110	1	54676801	54681200	loss
111	1	54804401	54806400	both
112	1	54860001	54864000	loss
113	1	54985201	54986800	loss
114	1	54988001	54992800	loss
115	1	55108001	55111200	loss
116	1	55354001	55356800	loss
117	1	56912801	56916800	loss
118	1	58020801	58026800	gain
119	1	58696801	58698800	both
120	1	58699601	58703200	loss
121	1	59382801	59385600	both
122	1	59403201	59405200	both
123	1	59979601	59982400	loss
124	1	60600801	60608400	loss
125	1	61792001	61794400	loss
126	1	61823601	61826400	loss
127	1	62002401	62006800	gain
128	1	62157201	62159600	loss
129	1	62340001	62348400	loss
130	1	62379601	62383200	both
131	1	63078001	63079600	loss
132	1	63080801	63082800	loss
133	1	63140401	63143200	both
134	1	63418401	63420000	loss
135	1	63421601	63423200	loss
136	1	63426801	63429200	loss
137	1	63430801	63432400	loss
138	1	63463201	63465200	loss
139	1	64273201	64275200	loss
140	1	66674401	66683200	loss
141	1	66698401	66701200	loss
142	1	66972001	66973600	both
143	1	67143201	67144800	both
144	1	67144801	67146800	loss
145	1	67147601	67155200	loss
146	1	68917201	68922400	loss
147	1	69156801	69158800	both
148	1	69159201	69161200	both
149	1	69162001	69172000	gain
150	1	69354801	69358000	loss
151	1	69366401	69374400	loss
152	1	69412401	69414800	loss
153	1	69420401	69422000	both
154	1	69542001	69544000	both
155	1	69559201	69564000	loss
156	1	69604001	69610000	loss
157	1	69814001	69819200	loss
158	1	69820001	69823200	loss
159	1	69898401	69900400	both
160	1	69972001	69974000	both
161	1	70119201	70121600	both
162	1	70122001	70124400	gain
163	1	70353601	70356400	loss
164	1	70368801	70375200	loss
165	1	71452001	71454000	both
166	1	71455201	71457200	both
167	1	72160401	72162400	both
168	1	73082801	73086000	loss
169	1	73874801	73877200	loss
170	1	75702801	75706000	loss
171	1	75759201	75763200	loss
172	1	75873601	75875200	loss
173	1	75894801	75899600	both
174	1	76238001	76240800	gain
175	1	76900001	76901600	both
176	1	77042001	77044000	loss
177	1	78391601	78399200	loss
178	1	78926401	78932400	loss
179	1	78960801	78962800	both
180	1	78963201	78965200	loss
181	1	79006801	79011600	loss
182	1	79176001	79178000	loss
183	1	79371601	79373600	both
184	1	79779601	79781600	loss
185	1	79800401	79802400	loss
186	1	80582401	80584800	loss
187	1	80755601	80758400	loss
188	1	81268801	81271200	loss
189	1	81395201	81398000	loss
190	1	81461201	81463600	both
191	1	81818801	81827600	loss
192	1	82296401	82298800	loss
193	1	83388801	83392400	loss
194	1	83891201	83894800	loss
195	1	84088001	84090000	both
196	1	84905201	84908000	gain
197	1	85181601	85186400	loss
198	1	85186801	85188400	loss
199	1	85290001	85298800	loss
200	1	85413601	85416800	loss
201	1	85417601	85419200	both
202	1	85689201	85691200	both
203	1	86782801	86784800	both
204	1	87446001	87448000	both
205	1	88014401	88016800	loss
206	1	88134801	88142400	loss
207	1	88492801	88494800	both
208	1	88827601	88829600	loss
209	1	88937201	88938800	loss
210	1	89055201	89057600	loss
211	1	89267201	89271600	loss
212	1	89549601	89551600	loss
213	1	89617601	89620400	both
214	1	90008001	90010000	both
215	1	90093601	90095600	loss
216	1	90903201	90906800	loss
217	1	90908801	90915600	loss
218	1	90916801	90924000	loss
219	1	90925201	90926800	loss
220	1	90928401	90943600	loss
221	1	90986401	90992000	loss
222	1	91609601	91614000	loss
223	1	91624001	91625600	loss
224	1	91626801	91632000	loss
225	1	91832001	91834400	loss
226	1	91945201	91947600	loss
227	1	92117601	92121200	loss
228	1	92534401	92539200	gain
229	1	92539601	92551200	gain
230	1	92601201	92605600	gain
231	1	92660001	92664400	gain
232	1	92726401	92734400	loss
233	1	92846801	92848800	both
234	1	92849201	92851600	both
235	1	92872401	92874400	gain
236	1	92920001	92922000	gain
237	1	92985601	92988400	loss
238	1	92999601	93001600	both
239	1	93014001	93015600	both
240	1	93063201	93069200	both
241	1	93070801	93073200	both
242	1	93086401	93088400	gain
243	1	93090001	93092000	gain
244	1	93119601	93121200	both
245	1	93122001	93123600	loss
246	1	93152801	93158400	loss
247	1	93250401	93252400	loss
248	1	93290401	93293200	loss
249	1	93307201	93309200	loss
250	1	93319201	93320800	loss
251	1	93367201	93369600	gain
252	1	93464401	93468800	loss
253	1	94007601	94009200	loss
254	1	95185201	95187200	both
255	1	95399201	95401600	loss
256	1	95757601	95762400	loss
257	1	96099201	96101200	both
258	1	96336801	96339600	loss
259	1	96422401	96425600	loss
260	1	96600801	96605200	loss
261	1	96750801	96753200	loss
262	1	96926001	96928000	loss
263	1	99406801	99411200	loss
264	1	99646401	99649200	loss
265	1	99988401	99992400	loss
266	1	101174801	101176800	loss
267	1	101188801	101191600	loss
268	1	101232001	101238400	loss
269	1	101274801	101280800	loss
270	1	101358401	101363600	loss
271	1	101428801	101430400	both
272	1	101458401	101462000	loss
273	1	102764001	102766000	both
274	1	102767201	102769200	loss
275	1	102769601	102771600	both
276	1	102804401	102807600	loss
277	1	102845201	102847200	both
278	1	103046001	103054000	loss
279	1	103505201	103512400	loss
280	1	103940801	103948400	loss
281	1	103994801	104000000	loss
282	1	104024001	104026000	both
283	1	104102801	104106000	loss
284	1	104128801	104130800	both
285	1	104162401	104166800	loss
286	1	104177601	104179200	loss
287	1	104179601	104181200	both
288	1	104181601	104184000	both
289	1	108936001	108938000	both
290	1	111850801	111854800	loss
291	1	111913601	111915600	both
292	1	112077201	112079200	both
293	1	112792001	112794000	loss
294	1	113890801	113895200	loss
295	1	116377601	116379600	both
296	1	116741201	116743600	both
297	1	116747601	116750000	loss
298	1	116926001	116928400	loss
299	1	116951201	116953600	loss
300	1	117041201	117043200	both
301	1	117096401	117098000	loss
302	1	117099601	117101600	loss
303	1	117400801	117402800	loss
304	1	118460401	118462800	loss
305	1	118467201	118469600	loss
306	1	118513201	118514800	loss
307	1	118536401	118540000	both
308	1	118580801	118582400	loss
309	1	118583201	118584800	loss
310	1	118933601	118935600	loss
311	1	120526401	120528400	loss
312	1	120530001	120531600	loss
313	1	120662801	120665200	loss
314	1	122169601	122171200	loss
315	1	123008401	123010000	loss
316	1	125643601	125645600	both
317	1	126229601	126234000	loss
318	1	127455201	127457600	both
319	1	127777601	127780000	gain
320	1	130706001	130707600	loss
321	1	130714401	130716000	loss
322	1	130720801	130723600	loss
323	1	130725601	130727200	loss
324	1	130729601	130734800	loss
325	1	131448001	131452000	loss
326	1	131977601	131980800	loss
327	1	132022001	132028800	loss
328	1	134523201	134525200	loss
329	1	134526001	134529200	loss
330	1	135227601	135229600	both
331	1	136554401	136556400	both
332	1	136670401	136673600	gain
333	1	136678001	136680800	gain
334	1	140226801	140228400	both
335	1	141060401	141062000	both
336	1	141063201	141071200	loss
337	1	142192801	142194800	gain
338	1	142215201	142216800	loss
339	1	142217201	142219200	loss
340	1	142221201	142222800	both
341	1	142540801	142556000	loss
342	1	142585601	142587600	loss
343	1	142684401	142687200	both
344	1	142690801	142702000	loss
345	1	144500401	144502400	loss
346	1	144797601	144799600	both
347	1	144869201	144873600	loss
348	1	144874401	144876800	loss
349	1	146164801	146166800	loss
350	1	147369201	147376000	loss
351	1	147384001	147386800	loss
352	1	152940401	152942400	loss
353	1	153057601	153064000	loss
354	1	153112001	153116800	both
355	1	153760001	153763600	loss
356	1	154157601	154163200	both
357	1	154940001	154942800	both
358	1	155125601	155129200	both
359	1	158059201	158060800	loss
360	1	158070001	158072000	loss
361	1	158075601	158079600	loss
362	1	158080001	158081600	loss
363	1	161539601	161541600	both
364	1	162906401	162908400	both
365	1	169051201	169054000	loss
366	1	170958801	170962000	both
367	1	171106401	171109200	loss
368	1	171110401	171112400	both
369	1	173792001	173796400	loss
370	1	174106801	174112000	loss
371	1	174452001	174455200	loss
372	1	175074801	175080400	loss
373	1	175116401	175118400	loss
374	1	175564001	175566000	both
375	1	175568401	175570000	gain
376	1	175571201	175573200	both
377	1	175575201	175578000	gain
378	1	175581601	175583600	gain
379	1	175584801	175587600	gain
380	1	175942001	175947200	gain
381	1	175948401	175950000	gain
382	1	175951201	175953200	gain
383	1	175958001	175960800	gain
384	1	178312001	178316800	both
385	1	178502401	178508800	loss
386	1	178690801	178693200	loss
387	1	181059601	181063200	both
388	1	181812401	181814000	both
389	1	182847201	182849600	loss
390	1	184404401	184417600	gain
391	1	184691601	184700800	gain
392	1	185031601	185045200	gain
393	1	186073601	186081200	gain
394	1	187602801	187604400	both
395	1	187636001	187640800	loss
396	1	189729601	189731200	loss
397	1	189794401	189803600	loss
398	1	189839201	189841200	loss
399	1	190559601	190562800	loss
400	1	190866801	190868800	loss
401	1	191148001	191155600	loss
402	1	191378401	191380400	loss
403	1	192208801	192211600	both
404	1	192256401	192260000	loss
405	1	192896401	192898400	loss
406	1	193046001	193047600	loss
407	1	193204001	193205600	loss
408	1	194696401	194709200	loss
409	1	196077601	196079600	both
410	1	198048001	198054400	loss
411	1	198466401	198473200	loss
412	1	198809601	198811600	both
413	1	199319601	199326800	loss
414	1	199473601	199480800	loss
415	1	199624401	199626400	gain
416	1	199627201	199634400	gain
417	1	200044801	200046800	both
418	1	200312401	200315200	loss
419	1	200471601	200473600	loss
420	1	201038801	201041200	loss
421	1	201042001	201045600	loss
422	1	201389201	201396800	gain
423	1	201400001	201402800	gain
424	1	201406001	201407600	both
425	1	201412401	201416800	gain
426	1	201474801	201477600	loss
427	1	201666801	201669600	gain
428	1	201674001	201676800	gain
429	1	201677601	201679600	both
430	1	201680401	201685200	gain
431	1	201686801	201692800	both
432	1	201726001	201728000	gain
433	1	201734401	201736800	both
434	1	203015201	203018400	loss
435	1	205317601	205325600	loss
436	1	205613601	205618000	loss
437	1	207876801	207878800	loss
438	1	208566801	208569200	both
439	1	209500801	209505600	loss
440	1	210006801	210009200	loss
441	1	210010001	210014400	loss
442	1	210378001	210383600	loss
443	1	210398801	210406400	loss
444	1	210551601	210558400	loss
445	1	210558801	210560400	both
446	1	210574801	210576800	both
447	1	210579201	210582400	loss
448	1	210670801	210673600	loss
449	1	210688401	210692000	loss
450	1	210781601	210787600	loss
451	1	211155601	211157200	loss
452	1	215674801	215680000	gain
453	1	215862001	215864000	gain
454	1	216070801	216078400	gain
455	1	216802401	216804800	loss
456	1	217546401	217551200	loss
457	1	218848801	218850800	gain
458	1	220281201	220286400	loss
459	1	221610001	221613200	loss
460	1	221968401	221970000	loss
461	1	221971201	221976400	loss
462	1	224088001	224090000	gain
463	1	224754401	224763200	loss
464	1	224764401	224768400	both
465	1	224915601	224937600	loss
466	1	225508401	225510400	both
467	1	227195601	227197600	gain
468	1	227312801	227315200	loss
469	1	228686401	228691200	loss
470	1	228692001	228694000	loss
471	1	228706801	228709200	loss
472	1	229936801	229940800	loss
473	1	231920801	231922400	loss
474	1	231974001	231976000	both
475	1	233151201	233153600	loss
476	1	233317601	233319200	loss
477	1	233750801	233756000	loss
478	1	234672401	234674400	both
479	1	234699201	234702400	loss
480	1	234728801	234730800	loss
481	1	234885201	234887200	loss
482	1	234888801	234891200	loss
483	1	236235601	236237600	gain
484	1	236596001	236597600	loss
485	1	236625201	236633600	loss
486	1	236710001	236726800	gain
487	1	237303601	237305600	loss
488	1	241666801	241670400	loss
489	1	242144401	242146400	both
490	1	242267601	242269600	gain
491	1	242603601	242605200	gain
492	1	242971201	242973600	gain
493	1	242974401	242976400	loss
494	1	243681201	243701600	loss
495	1	244018001	244020000	both
496	1	244565601	244567600	both
497	1	245171201	245174800	both
498	1	245208801	245210400	both
499	1	245279601	245281200	loss
500	1	245282801	245284800	loss
501	1	245872001	245879600	loss
502	1	246048401	246050800	both
503	1	247380001	247385600	loss
504	1	247389601	247392000	loss
505	1	247392801	247399200	loss
506	1	247400401	247404400	loss
507	1	247482401	247491200	loss
508	1	249581601	249584400	loss
509	1	249896001	249898000	both
510	1	250006801	250009200	gain
511	1	250896001	250898000	both
512	1	251421601	251424800	loss
513	1	252397601	252399200	both
514	1	252423201	252425200	gain
515	1	252860801	252863600	both
516	1	253042401	253044400	loss
517	1	253164401	253167600	loss
518	1	253232801	253237200	loss
519	1	253620401	253721200	gain
520	1	255261601	255264800	loss
521	1	256064401	256066000	both
522	1	256509201	256512000	both
523	1	257304001	257308800	loss
524	1	257651601	257653600	both
525	1	259716801	259718800	both
526	1	260760801	260762800	loss
527	1	261161601	261163200	loss
528	1	261166801	261169200	loss
529	1	261169601	261173200	loss
530	1	261178401	261180000	loss
531	1	261187601	261189600	loss
532	1	261196401	261198000	both
533	1	261198801	261200400	loss
534	1	261203201	261208400	loss
535	1	261494401	261498400	loss
536	1	261964801	261973200	loss
537	1	261998001	262000000	loss
538	1	262004001	262009200	loss
539	1	262514801	262516800	both
540	1	262518401	262520000	both
541	1	262520401	262524400	gain
542	1	262525201	262545600	gain
543	1	262549601	262551600	gain
544	1	262551601	262574400	both
545	1	262577201	262582800	both
546	1	262588801	262590400	gain
547	1	262594801	262596400	both
548	1	262597201	262612800	both
549	1	262624001	262629600	loss
550	1	262630401	262642400	both
551	1	262642001	262661200	loss
552	1	262665601	262719600	both
553	1	262722001	262723600	loss
554	1	262740401	262743200	loss
555	1	262744001	262746400	loss
556	1	262746401	262825600	loss
557	1	262826801	262845200	loss
558	1	262845601	262878800	gain
559	1	262924001	262949200	gain
560	1	262950401	262957600	loss
561	1	262957601	262960800	gain
562	1	262962001	262965200	gain
563	1	262966401	262968000	gain
564	1	262974401	262976000	both
565	1	262977201	262979600	gain
566	1	262981601	262990000	gain
567	1	262990401	262992400	gain
568	1	262994801	263002800	gain
569	1	263004401	263006800	gain
570	1	263049601	263052800	loss
571	1	263066001	263080800	loss
572	1	263116801	263120400	loss
573	1	263161201	263162800	loss
574	1	263200801	263202800	both
575	1	263240401	263242400	both
576	1	263247601	263249200	both
577	1	263343601	263346000	loss
578	1	263419601	263422000	loss
579	1	263430801	263439200	loss
580	1	263446401	263450000	loss
581	1	263465601	263470400	loss
582	1	263500401	263502400	both
583	1	263530801	263535600	loss
584	1	263551201	263558800	loss
585	1	263582001	263591200	loss
586	1	263603201	263605200	both
587	1	263611601	263614000	loss
588	1	263634001	263678000	loss
589	1	263687201	263690800	both
590	1	263702001	263709600	both
591	1	265059201	265061600	both
592	1	265967601	265970400	both
593	1	266044001	266048000	loss
594	1	266988801	266991600	loss
595	1	267604401	267606800	both
596	1	267787601	267789600	both
597	1	268141601	268143200	loss
598	1	268146401	268148000	loss
599	1	268149201	268151200	loss
600	1	271482401	271484000	loss
601	1	271754801	271757200	both
602	1	274314401	274324400	loss
603	10	51201	53600	loss
604	10	506001	508000	loss
605	10	706801	708400	both
606	10	1118801	1120800	both
607	10	1687201	1688800	both
608	10	2718001	2719600	both
609	10	2920801	2938400	gain
610	10	2940401	2942000	gain
611	10	3104401	3107200	both
612	10	3600001	3605600	gain
613	10	3612401	3616800	gain
614	10	3620401	3622000	both
615	10	3626801	3628800	both
616	10	3632801	3634400	gain
617	10	3635601	3637600	gain
618	10	3642001	3645600	gain
619	10	3650401	3652000	both
620	10	3652801	3657200	both
621	10	3660401	3662000	both
622	10	3664801	3670400	gain
623	10	3671601	3673600	both
624	10	3680001	3682400	both
625	10	3686801	3694400	gain
626	10	3697601	3699200	gain
627	10	3700001	3704000	gain
628	10	3717601	3719200	both
629	10	3926401	3929200	loss
630	10	4044001	4046800	loss
631	10	4985601	4987600	both
632	10	4988401	4990000	loss
633	10	5040401	5046400	loss
634	10	5216801	5224800	loss
635	10	5566001	5568000	both
636	10	5643601	5646800	loss
637	10	5820001	5822400	loss
638	10	6545201	6546800	loss
639	10	6696401	6699600	gain
640	10	7406401	7408400	both
641	10	8030401	8032400	both
642	10	11667601	11670800	loss
643	10	12013201	12015600	loss
644	10	12674801	12676800	gain
645	10	12678401	12680000	gain
646	10	13586001	13588000	both
647	10	14003201	14006000	loss
648	10	14010401	14012000	both
649	10	15022001	15024000	both
650	10	15201201	15203200	gain
651	10	15204801	15207200	gain
652	10	15262001	15263600	gain
653	10	15264801	15266800	gain
654	10	15290401	15292400	both
655	10	15295601	15301200	gain
656	10	15750001	15752000	loss
657	10	16366001	16367600	both
658	10	16571601	16574000	loss
659	10	17074801	17080000	loss
660	10	17380001	17392000	gain
661	10	17421201	17424400	loss
662	10	17424801	17427600	loss
663	10	17622001	17626000	loss
664	10	17689601	17692400	both
665	10	18435601	18438000	loss
666	10	18844001	18852800	loss
667	10	18883201	18889200	loss
668	10	19149201	19150800	gain
669	10	19151601	19153200	gain
670	10	19156801	19159600	gain
671	10	19164001	19165600	gain
672	10	19171601	19173200	gain
673	10	19174401	19179200	gain
674	10	19179601	19181600	gain
675	10	19186801	19188400	gain
676	10	19193601	19195600	gain
677	10	19250001	19252000	loss
678	10	19256401	19258800	loss
679	10	19260401	19267200	gain
680	10	19275601	19277200	gain
681	10	19282001	19290800	gain
682	10	19294001	19298400	gain
683	10	19302001	19304000	loss
684	10	19316001	19318800	loss
685	10	19414001	19500000	gain
686	10	19508401	19510800	loss
687	10	20111601	20114000	loss
688	10	20940801	20943200	loss
689	10	22333601	22336400	both
690	10	24929201	24962800	gain
691	10	24973201	24976800	gain
692	10	25064801	25067200	gain
693	10	25070001	25071600	gain
694	10	25072401	25076400	gain
695	10	25078001	25079600	gain
696	10	25242001	25246800	loss
697	10	25833601	25835600	loss
698	10	27296401	27306800	gain
699	10	27598001	27600000	loss
700	10	28308001	28310000	loss
701	10	28676801	28679600	loss
702	10	29417201	29419200	both
703	10	29447201	29448800	loss
704	10	29681201	29686400	loss
705	10	29686801	29694000	loss
706	10	29694401	29697200	loss
707	10	29697201	29700800	loss
708	10	29728801	29731600	loss
709	10	29732801	29737600	loss
710	10	29742401	29744800	loss
711	10	31472801	31475600	loss
712	10	31859601	31862000	loss
713	10	32022801	32024400	loss
714	10	32096001	32100000	gain
715	10	33232001	33234000	gain
716	10	33539201	33541200	loss
717	10	34480001	34482800	gain
718	10	35424001	35426000	both
719	10	35624001	35626800	loss
720	10	35800401	35802000	loss
721	10	35912001	35913600	loss
722	10	36351201	36354400	loss
723	10	37621601	37624000	loss
724	10	38104001	38107200	loss
725	10	38754801	38756800	loss
726	10	38774801	38776800	both
727	10	39202001	39203600	loss
728	10	39204801	39207200	loss
729	10	39516801	39518800	loss
730	10	39874801	39876800	gain
731	10	40096401	40102800	loss
732	10	40378001	40380800	gain
733	10	40381601	40384800	gain
734	10	40386001	40394800	gain
735	10	40609201	40612000	loss
736	10	42710001	42712400	loss
737	10	42757201	42759200	loss
738	10	42759201	42762400	both
739	10	43034001	43035600	both
740	10	43047201	43051600	loss
741	10	43052001	43054800	loss
742	10	43076001	43078800	loss
743	10	43531201	43533600	both
744	10	43762001	43769600	both
745	10	44077601	44080000	loss
746	10	44885601	44887600	gain
747	10	45060801	45062800	loss
748	10	45087601	45090000	loss
749	10	45680401	45682800	loss
750	10	46808801	46812400	loss
751	10	48399201	48401200	gain
752	10	48432801	48434800	both
753	10	48595201	48598400	loss
754	10	48616801	48618800	both
755	10	48619601	48626800	gain
756	10	48627601	48634400	both
757	10	48674401	48676400	both
758	10	48885601	48887600	loss
759	10	49486001	49487600	loss
760	10	49488401	49490400	both
761	10	49554401	49557200	loss
762	10	49580801	49584400	loss
763	10	49934001	49936000	both
764	10	50098401	50104400	both
765	10	50306801	50308800	both
766	10	50688001	50690400	both
767	10	51863201	51867600	gain
768	10	51868801	51871600	both
769	10	54519201	54523200	both
770	10	54531201	54533200	both
771	10	55269201	55273200	loss
772	10	55739201	55742400	loss
773	10	55976401	55979600	loss
774	10	55980001	55984000	loss
775	10	58147201	58149600	loss
776	10	58892401	58894400	loss
777	10	58896401	58898400	loss
778	10	59908001	59910000	loss
779	10	60452001	60458800	loss
780	10	60460001	60461600	loss
781	10	60462401	60464000	loss
782	10	60464401	60468000	loss
783	10	60468001	60469600	loss
784	10	60478001	60482800	loss
785	10	60482801	60484400	loss
786	10	60492001	60499600	loss
787	10	60500801	60503200	loss
788	10	60510001	60511600	loss
789	10	60511601	60513600	loss
790	10	60518401	60524000	loss
791	10	60524801	60530000	loss
792	10	60531201	60535600	loss
793	10	60536401	60538400	loss
794	10	60570801	60573600	loss
795	10	61359201	61362400	loss
796	10	61954001	61956000	both
797	10	63563201	63565600	loss
798	10	64603601	64605600	loss
799	10	64685201	64687200	gain
800	10	64688401	64690400	both
801	10	65180801	65184800	loss
802	10	65544001	65546000	both
803	10	66859601	66862000	loss
804	10	67127201	67129200	both
805	10	67174801	67176800	loss
806	10	67792401	67795200	loss
807	10	67823601	67826000	loss
808	10	67948401	67955600	gain
809	10	68889201	68891200	both
810	11	320401	322800	loss
811	11	333601	336400	loss
812	11	345601	347200	loss
813	11	1700001	1702800	loss
814	11	2535201	2538000	loss
815	11	2609601	2612000	both
816	11	2687601	2690800	loss
817	11	3064001	3067200	loss
818	11	3918001	3920000	loss
819	11	3929201	3931600	both
820	11	3932401	3936400	loss
821	11	3979201	3981200	loss
822	11	4401201	4404400	both
823	11	4571201	4574000	loss
824	11	5012801	5015600	loss
825	11	6228401	6234400	gain
826	11	6236401	6238400	both
827	11	6258801	6260400	loss
828	11	6306401	6308800	both
829	11	8758801	8760400	loss
830	11	8760801	8764000	loss
831	11	8764801	8766800	loss
832	11	8774801	8779600	loss
833	11	8781201	8787200	loss
834	11	9009601	9011200	both
835	11	9442801	9444800	loss
836	11	9445601	9448000	loss
837	11	9466001	9468400	loss
838	11	9479601	9481200	loss
839	11	10362401	10364400	both
840	11	10667201	10670000	loss
841	11	10765601	10768400	loss
842	11	10770401	10772000	loss
843	11	10876801	10880000	loss
844	11	11014001	11018400	loss
845	11	11616001	11618000	loss
846	11	11983601	11985200	both
847	11	12956801	12958800	loss
848	11	13492801	13494400	both
849	11	13937201	13941200	loss
850	11	14167201	14169200	both
851	11	14261201	14264400	both
852	11	14709201	14711200	both
853	11	14821601	14823200	loss
854	11	14823601	14825200	both
855	11	17075201	17077200	both
856	11	18362401	18364800	gain
857	11	18915601	18917600	both
858	11	19069601	19073200	loss
859	11	19400401	19402800	loss
860	11	19423601	19425600	both
861	11	19441601	19450400	loss
862	11	19452001	19456000	loss
863	11	19456401	19458400	loss
864	11	19459601	19464000	loss
865	11	19465201	19469600	loss
866	11	19470401	19472400	loss
867	11	19480001	19482800	loss
868	11	19490401	19493200	loss
869	11	19497601	19499200	loss
870	11	19500801	19502400	both
871	11	19503201	19504800	loss
872	11	19507601	19510000	loss
873	11	19512801	19515600	both
874	11	19672001	19674800	loss
875	11	19738401	19741200	both
876	11	19748001	19754400	loss
877	11	19774401	19777200	loss
878	11	19790001	19794800	loss
879	11	19795601	19800800	loss
880	11	19802001	19812800	loss
881	11	19813601	19817600	loss
882	11	19823601	19825200	loss
883	11	19830401	19833600	loss
884	11	19840001	19841600	loss
885	11	20238001	20240800	loss
886	11	20443601	20445600	loss
887	11	20512001	20515200	both
888	11	20545601	20548800	both
889	11	20895601	20897600	both
890	11	21105201	21108400	loss
891	11	21245201	21248000	loss
892	11	21268801	21271600	loss
893	11	21680801	21682800	gain
894	11	21830801	21832800	loss
895	11	21833201	21834800	both
896	11	21896801	21898800	both
897	11	22068401	22070000	both
898	11	22660001	22665200	loss
899	11	24016001	24018800	loss
900	11	24245201	24248000	loss
901	11	24813201	24815200	loss
902	11	25108401	25112800	loss
903	11	25438001	25440400	loss
904	11	25441601	25443200	loss
905	11	25444801	25447200	loss
906	11	25523201	25524800	loss
907	11	26138801	26140800	both
908	11	26733601	26735600	loss
909	11	26953601	26955600	loss
910	11	28028001	28030400	loss
911	11	29084401	29089600	loss
912	11	29251201	29252800	both
913	11	29744401	29746400	both
914	11	29930801	29938000	loss
915	11	31006001	31008400	both
916	11	31424401	31426400	both
917	11	32413201	32414800	loss
918	11	33610401	33614400	loss
919	11	33722001	33724800	loss
920	11	33779201	33786000	loss
921	11	33828001	33829600	gain
922	11	33970401	33972800	loss
923	11	34073201	34087200	gain
924	11	34088801	34092400	gain
925	11	34094001	34099200	gain
926	11	35042401	35044400	loss
927	11	35336801	35338800	both
928	11	35805601	35808000	gain
929	11	35878801	35888800	loss
930	11	35896801	35904800	gain
931	11	36189201	36191200	loss
932	11	36858801	36864400	gain
933	11	37144001	37145600	loss
934	11	37938401	37940800	both
935	11	38201201	38203200	loss
936	11	38240801	38244000	loss
937	11	38294401	38296000	loss
938	11	38296001	38297600	both
939	11	39770001	39774000	loss
940	11	40478801	40481200	loss
941	11	40488001	40493200	loss
942	11	41016401	41020800	loss
943	11	41090401	41093200	loss
944	11	41340001	41344000	loss
945	11	41922401	41925200	loss
946	11	41930801	41934000	loss
947	11	42448401	42452000	loss
948	11	42608001	42609600	loss
949	11	42642801	42644400	loss
950	11	42667201	42668800	loss
951	11	42669201	42673200	loss
952	11	42757201	42759600	loss
953	11	43343601	43345200	loss
954	11	43680001	43682400	loss
955	11	43906001	43908800	loss
956	11	44877201	44879200	loss
957	11	47698401	47706000	loss
958	11	48626801	48630000	gain
959	11	49283601	49285600	gain
960	11	50194001	50196800	loss
961	11	52138401	52140000	both
962	11	52574001	52576000	loss
963	11	53158001	53161200	loss
964	11	53162001	53163600	loss
965	11	53771201	53772800	loss
966	11	54163201	54165200	both
967	11	54168801	54174400	loss
968	11	57262001	57276800	gain
969	11	57670001	57671600	loss
970	11	57709201	57725600	gain
971	11	59131201	59132800	loss
972	11	61044801	61046800	both
973	11	62057201	62059200	both
974	11	62294801	62296800	both
975	11	63592001	63593600	loss
976	11	63596001	63598800	both
977	11	63645201	63648400	loss
978	11	64394801	64399200	both
979	11	64400401	64402800	loss
980	11	64403601	64414400	loss
981	11	64421201	64424400	loss
982	11	64427601	64430000	loss
983	11	64431601	64433600	both
984	11	64452001	64454400	loss
985	11	64456801	64458400	loss
986	11	64468801	64470800	loss
987	11	64472401	64478800	both
988	11	64479201	64485600	both
989	11	64489201	64494000	both
990	11	64495601	64510800	loss
991	11	64533201	64545200	loss
992	11	64547601	64577200	loss
993	11	64578801	64581600	loss
994	11	64582001	64584000	loss
995	11	64586001	64590000	loss
996	11	64590401	64592800	loss
997	11	64593201	64595600	loss
998	11	64603201	64614000	loss
999	11	64615201	64644000	loss
1000	11	64647201	64662000	both
1001	11	64684401	64692400	loss
1002	11	64709201	64712800	both
1003	11	64719601	64721200	loss
1004	11	64721601	64755200	loss
1005	11	64755601	64858800	loss
1006	11	64879601	64884800	loss
1007	11	64938001	64940000	gain
1008	11	64946801	64948800	both
1009	11	64950801	64954800	loss
1010	11	64997201	64998800	loss
1011	11	65010001	65012400	loss
1012	11	65015201	65017600	gain
1013	11	65030001	65032800	both
1014	11	65103601	65105600	loss
1015	11	65538401	65540400	both
1016	11	66406401	66409200	loss
1017	11	67192401	67195200	loss
1018	11	67616801	67618400	loss
1019	11	67757201	67759200	both
1020	11	68109601	68111600	loss
1021	11	68322801	68324800	loss
1022	11	72116801	72118400	loss
1023	11	72348001	72350400	loss
1024	11	73477601	73483600	loss
1025	11	74271201	74273600	loss
1026	11	75118801	75121200	loss
1027	11	75798401	75801200	loss
1028	11	76062401	76064800	both
1029	11	76371201	76373200	loss
1030	11	76414801	76416800	loss
1031	11	76421601	76428000	loss
1032	11	77632801	77635200	loss
1033	11	78047201	78050000	loss
1034	11	78069201	78071200	loss
1035	11	78072401	78074000	loss
1036	11	78076001	78083600	loss
1037	11	78116401	78118400	both
1038	12	1530801	1532800	both
1039	12	1805201	1807600	loss
1040	12	2393201	2396800	both
1041	12	4846801	4850400	loss
1042	12	4868001	4870000	both
1043	12	5897201	5903200	gain
1044	12	7204401	7206400	both
1045	12	7698001	7700800	gain
1046	12	7705201	7714400	gain
1047	12	7718401	7721200	both
1048	12	7722401	7726000	gain
1049	12	7727601	7729200	gain
1050	12	9690001	9695600	loss
1051	12	9725201	9727200	both
1052	12	10064401	10066400	both
1053	12	11382001	11385200	loss
1054	12	13730801	13733200	loss
1055	12	14605201	14609600	gain
1056	12	14844001	14847200	loss
1057	12	15250401	15252400	both
1058	12	15902401	15904400	loss
1059	12	16358401	16360400	both
1060	12	16521201	16523200	both
1061	12	17861601	17864400	gain
1062	12	17870801	17873200	gain
1063	12	17873201	17877200	loss
1064	12	17878801	17880800	both
1065	12	17890401	17893600	loss
1066	12	17895601	17899200	loss
1067	12	17903601	17906000	loss
1068	12	17906801	17914400	both
1069	12	17924401	17926000	both
1070	12	17931201	17936400	gain
1071	12	17938001	17943200	gain
1072	12	17945601	17950400	gain
1073	12	17951201	17958400	gain
1074	12	17967601	17969200	both
1075	12	17970001	17973600	gain
1076	12	18075601	18086800	gain
1077	12	18087601	18089200	loss
1078	12	19688001	19689600	loss
1079	12	19695601	19701600	gain
1080	12	21418401	21420400	loss
1081	12	21514401	21516800	loss
1082	12	21649201	21651200	loss
1083	12	25273201	25275200	loss
1084	12	25306001	25308800	loss
1085	12	25310801	25313600	loss
1086	12	25319601	25322000	loss
1087	12	25396401	25398000	gain
1088	12	25398401	25400000	both
1089	12	25470401	25472000	loss
1090	12	26532001	26534000	both
1091	12	26543601	26546800	loss
1092	12	26550801	26553600	loss
1093	12	26588801	26591200	gain
1094	12	26606401	26611200	loss
1095	12	26624801	26626800	loss
1096	12	26704401	26706000	loss
1097	12	27729201	27730800	loss
1098	12	27760001	27761600	loss
1099	12	27900001	27908400	both
1100	12	28282001	28286000	loss
1101	12	28442001	28444800	loss
1102	12	28502001	28504000	loss
1103	12	28504401	28508400	loss
1104	12	28742001	28744000	both
1105	12	29134801	29137600	gain
1106	12	29375201	29377200	gain
1107	12	29378001	29382800	gain
1108	12	29480001	29510000	both
1109	12	30421601	30424400	both
1110	12	30639201	30646800	loss
1111	12	30688401	30693600	loss
1112	12	30848001	30850000	loss
1113	12	31103201	31105600	loss
1114	12	31850801	31852400	loss
1115	12	34295601	34301200	loss
1116	12	34443201	34445600	gain
1117	12	34447201	34454400	gain
1118	12	34888001	34900000	both
1119	12	34920801	34924000	loss
1120	12	34929201	34934000	gain
1121	12	34965201	34968800	gain
1122	12	35094001	35096800	loss
1123	12	35489201	35491600	loss
1124	12	35526801	35529600	loss
1125	12	35533601	35536400	loss
1126	12	39356001	39357600	loss
1127	12	39360801	39363600	loss
1128	12	39364401	39368400	loss
1129	12	39374401	39378000	loss
1130	12	39380801	39382800	loss
1131	12	41266001	41268400	loss
1132	12	41314401	41316400	loss
1133	12	42334401	42337200	gain
1134	12	45264001	45270400	loss
1135	12	45274001	45276000	loss
1136	12	45314001	45315600	loss
1137	12	45317601	45319200	both
1138	12	45323201	45325200	loss
1139	12	48226801	48229200	loss
1140	12	48950801	48953600	loss
1141	12	49032001	49049600	both
1142	12	49052001	49062400	gain
1143	12	49067201	49076400	gain
1144	12	49076801	49082800	both
1145	12	49084801	49130000	gain
1146	12	49137601	49148000	both
1147	12	49150801	49152400	loss
1148	12	49152801	49155200	loss
1149	12	49155201	49156800	loss
1150	12	49161601	49166400	gain
1151	12	49166801	49170800	gain
1152	12	49172001	49177600	loss
1153	12	49202401	49225200	both
1154	12	49245601	49252800	both
1155	12	49253201	49256000	both
1156	12	49256401	49258000	both
1157	12	49262001	49276000	both
1158	12	49282001	49289200	both
1159	12	49318001	49319600	both
1160	12	49326001	49331200	both
1161	12	49332001	49351600	both
1162	12	49357601	49359600	gain
1163	12	49547201	49557600	loss
1164	12	49558001	49560000	both
1165	12	50619201	50621200	loss
1166	12	51701201	51706000	gain
1167	12	52206401	52208000	loss
1168	12	52208801	52211200	loss
1169	12	52214001	52215600	loss
1170	12	52216801	52218400	loss
1171	12	52240001	52242000	gain
1172	12	52255201	52256800	gain
1173	12	52266001	52268000	loss
1174	12	52275601	52280400	gain
1175	12	52281201	52284000	both
1176	12	53262001	53264000	gain
1177	12	55205201	55207200	loss
1178	12	55209601	55211600	loss
1179	12	56517201	56519200	both
1180	12	57038801	57040800	loss
1181	12	57785201	57787200	loss
1182	12	58410001	58415600	loss
1183	12	58432401	58437200	loss
1184	12	58438401	58477600	loss
1185	12	58480401	58484000	loss
1186	12	58484401	58486800	loss
1187	12	58486801	58492000	loss
1188	12	58492801	58501600	loss
1189	12	58502001	58506400	loss
1190	12	58508001	58520000	loss
1191	12	58521601	58524400	loss
1192	12	58525601	58528000	loss
1193	12	58530001	58532000	loss
1194	12	58534401	58536400	loss
1195	12	58567201	58570000	gain
1196	12	59563601	59566000	loss
1197	12	59754801	59756800	both
1198	12	60384001	60386800	loss
1199	12	61254001	61256000	both
1200	12	61585201	61587200	gain
1201	12	61589201	61594800	gain
1202	12	61597601	61599600	both
1203	13	11601	13200	both
1204	13	15601	18000	gain
1205	13	23601	26400	both
1206	13	28401	31200	both
1207	13	33601	35200	both
1208	13	35601	38400	both
1209	13	52001	54400	both
1210	13	61201	65600	both
1211	13	94401	96000	loss
1212	13	107601	109600	both
1213	13	111601	113600	both
1214	13	116401	118800	both
1215	13	124001	127200	gain
1216	13	127601	130800	both
1217	13	132401	135200	gain
1218	13	138401	140800	gain
1219	13	254801	257200	both
1220	13	1033601	1035200	loss
1221	13	1035201	1043200	loss
1222	13	1299601	1301600	both
1223	13	1366801	1372000	loss
1224	13	1392401	1394000	loss
1225	13	2856001	2861600	both
1226	13	4219601	4222800	loss
1227	13	5016401	5018000	loss
1228	13	5485601	5489200	loss
1229	13	5502401	5508400	loss
1230	13	5892801	5895200	loss
1231	13	6110801	6114800	loss
1232	13	6555201	6565200	loss
1233	13	6698401	6700800	loss
1234	13	6722001	6734800	loss
1235	13	7260401	7263200	loss
1236	13	7290801	7293200	both
1237	13	7481601	7488400	loss
1238	13	7754801	7762400	loss
1239	13	7844001	7846400	loss
1240	13	8382401	8386000	loss
1241	13	8632401	8634400	loss
1242	13	8673201	8675600	loss
1243	13	9088801	9091200	both
1244	13	9385201	9388400	both
1245	13	9650001	9656800	loss
1246	13	9798801	9812400	loss
1247	13	10848801	10850800	loss
1248	13	11512801	11515200	loss
1249	13	11735201	11738000	loss
1250	13	12116401	12119200	loss
1251	13	12237601	12240000	loss
1252	13	12387201	12390000	loss
1253	13	12643601	12645600	both
1254	13	13072401	13074400	loss
1255	13	13301201	13302800	loss
1256	13	13330401	13333200	both
1257	13	13448801	13471600	loss
1258	13	13519201	13522400	loss
1259	13	13705201	13707200	loss
1260	13	13748401	13750400	both
1261	13	14586001	14588800	both
1262	13	14818801	14822000	loss
1263	13	15024801	15027600	loss
1264	13	16254001	16256000	loss
1265	13	16468801	16474000	loss
1266	13	16991601	16994800	both
1267	13	16994401	16996800	loss
1268	13	17115601	17117600	both
1269	13	17118801	17120400	both
1270	13	17721201	17723600	loss
1271	13	17724401	17727200	loss
1272	13	17727601	17738800	loss
1273	13	17739601	17742800	loss
1274	13	17743201	17752000	loss
1275	13	17756001	17762800	loss
1276	13	17770001	17772400	loss
1277	13	17773601	17776000	loss
1278	13	17780001	17783600	both
1279	13	17784801	17787600	loss
1280	13	17788001	17791200	loss
1281	13	17791601	17800400	loss
1282	13	17805601	17808400	loss
1283	13	17886401	17890000	loss
1284	13	18177601	18180800	loss
1285	13	18569201	18572000	loss
1286	13	19001201	19003200	both
1287	13	19017201	19020800	loss
1288	13	19179601	19182400	both
1289	13	19420001	19421600	both
1290	13	19572001	19573600	loss
1291	13	19821601	19824400	loss
1292	13	20034001	20036000	loss
1293	13	21272801	21274800	gain
1294	13	21380401	21382400	both
1295	13	21658401	21660400	gain
1296	13	21984401	21986400	both
1297	13	22029201	22032000	both
1298	13	22084801	22086400	both
1299	13	22140001	22142800	both
1300	13	22535201	22538400	loss
1301	13	22767601	22770000	both
1302	13	22785201	22789200	loss
1303	13	22791201	22808800	loss
1304	13	24084001	24088000	loss
1305	13	24292401	24294000	loss
1306	13	24296001	24298000	loss
1307	13	24487201	24489200	loss
1308	13	24666001	24670400	loss
1309	13	25402401	25407600	both
1310	13	26270401	26273600	loss
1311	13	26399601	26401600	loss
1312	13	26912401	26914400	loss
1313	13	27239201	27241200	loss
1314	13	27517601	27519600	both
1315	13	27762801	27764400	both
1316	13	28629201	28631200	both
1317	13	28638001	28640000	both
1318	13	28923601	28927200	both
1319	13	30371201	30374800	loss
1320	13	30952001	30955600	gain
1321	13	30957201	30960000	gain
1322	13	30960401	30962800	both
1323	13	30965201	30967200	gain
1324	13	30980001	30981600	loss
1325	13	30983201	30986400	loss
1326	13	30991201	30995200	loss
1327	13	31095201	31097200	both
1328	13	31108401	31110400	loss
1329	13	31561201	31566400	gain
1330	13	31933201	31945200	gain
1331	13	33777601	33779600	loss
1332	13	34011601	34013200	gain
1333	13	34013601	34016800	gain
1334	13	34020001	34030000	gain
1335	13	35104801	35109600	loss
1336	13	35637201	35648000	loss
1337	13	36128401	36130400	both
1338	13	38300001	38302000	loss
1339	13	40167201	40174400	gain
1340	13	40320401	40323600	both
1341	13	40363201	40364800	gain
1342	13	40492401	40496400	loss
1343	13	40498001	40500400	both
1344	13	40522001	40524000	loss
1345	13	40678401	40681200	loss
1346	13	41085601	41087600	both
1347	13	41206401	41209600	both
1348	13	41210801	41213200	both
1349	13	41226401	41234000	loss
1350	13	41695201	41697200	gain
1351	13	43631601	43633600	loss
1352	13	43635201	43637600	loss
1353	13	44169601	44172000	loss
1354	13	44542001	44544400	both
1355	13	47815201	47819600	both
1356	13	47821201	47824000	both
1357	13	47825601	47827200	loss
1358	13	48039201	48042400	loss
1359	13	48721201	48723200	loss
1360	13	48785601	48788400	loss
1361	13	49080401	49083600	loss
1362	13	49246001	49247600	both
1363	13	49287601	49290000	loss
1364	13	49642401	49644400	both
1365	13	49651201	49653200	both
1366	13	50052801	50054800	loss
1367	13	50091201	50097600	loss
1368	13	50098401	50101600	loss
1369	13	50104401	50106400	both
1370	13	51402001	51404800	both
1371	13	51678001	51682000	loss
1372	13	52153601	52155600	loss
1373	13	52156401	52158000	loss
1374	13	52990801	52992800	loss
1375	13	53067601	53069600	both
1376	13	53449601	53464800	loss
1377	13	54432001	54434400	both
1378	13	54933201	54938000	loss
1379	13	54938401	54940000	both
1380	13	54951601	54954000	loss
1381	13	54956801	54962800	loss
1382	13	54967201	54968800	loss
1383	13	54969601	54974400	loss
1384	13	54976001	54987600	loss
1385	13	55030401	55032000	loss
1386	13	55451201	55455600	loss
1387	13	55456401	55458400	both
1388	13	57246001	57248800	loss
1389	13	57250401	57252000	loss
1390	13	57588401	57590400	loss
1391	13	57591201	57592800	loss
1392	13	58134801	58142400	loss
1393	13	59112001	59115200	gain
1394	13	59236001	59238000	both
1395	13	60496801	60520000	loss
1396	13	60530801	60538000	loss
1397	13	61307601	61310000	both
1398	13	61313201	61315200	both
1399	13	61597201	61599600	both
1400	13	61616401	61619600	gain
1401	13	62994001	62998800	both
1402	13	63157601	63168800	loss
1403	13	63204401	63206400	loss
1404	13	63208001	63214400	loss
1405	13	63430801	63531600	loss
1406	13	63744801	63749600	gain
1407	13	64292801	64294800	loss
1408	13	64405201	64407600	loss
1409	13	64820001	64823200	loss
1410	13	66342401	66344800	loss
1411	13	66459601	66461600	both
1412	13	66464001	66468400	loss
1413	13	66473601	66475600	both
1414	13	68788401	68790400	gain
1415	13	69495201	69497200	loss
1416	13	69846001	69847600	loss
1417	13	70469601	70473200	loss
1418	13	70498001	70500000	both
1419	13	70683201	70685600	loss
1420	13	72281201	72283200	both
1421	13	72284001	72286000	both
1422	13	72885201	72888000	loss
1423	13	72889201	72892000	loss
1424	13	72895601	72900800	loss
1425	13	72913601	72915600	loss
1426	13	72919201	72922000	loss
1427	13	72939601	72950000	loss
1428	13	72950801	72952800	loss
1429	13	72953601	72957200	loss
1430	13	72960401	72965200	loss
1431	13	72967601	72980400	loss
1432	13	74032001	74035200	loss
1433	13	74053201	74054800	both
1434	13	74058001	74059600	loss
1435	13	74106801	74108800	loss
1436	13	79344001	79385600	loss
1437	13	79857601	79861200	gain
1438	13	80746801	80748800	loss
1439	13	80924801	80927600	loss
1440	13	80950401	80952000	loss
1441	13	81020401	81022400	both
1442	13	83710001	83712000	gain
1443	13	84245201	84248000	gain
1444	13	84980401	84982000	both
1445	13	85362001	85364000	both
1446	13	85486401	85488400	gain
1447	13	85617601	85620000	loss
1448	13	85844001	85853200	loss
1449	13	88329201	88332400	loss
1450	13	88618401	88620800	both
1451	13	88716801	88718800	both
1452	13	88801201	88802800	both
1453	13	88804401	88816800	loss
1454	13	88828801	88830400	loss
1455	13	88832801	88844400	loss
1456	13	91244801	91246800	both
1457	13	93097201	93101200	loss
1458	13	93515201	93517600	loss
1459	13	94259601	94261600	both
1460	13	95064401	95070000	loss
1461	13	95381601	95383600	loss
1462	13	96147201	96148800	both
1463	13	96180801	96183600	loss
1464	13	97114001	97118000	loss
1465	13	97226401	97229600	loss
1466	13	98772001	98778400	loss
1467	13	98982001	98983600	loss
1468	13	98984001	98986400	loss
1469	13	100402401	100405600	loss
1470	13	101887201	101889600	both
1471	13	101906801	101910000	loss
1472	13	104059601	104061600	loss
1473	13	104643201	104646000	loss
1474	13	104922401	104924400	both
1475	13	105177201	105179200	both
1476	13	105356401	105358800	loss
1477	13	105405201	105406800	both
1478	13	105428001	105429600	loss
1479	13	106187601	106189600	gain
1480	13	108559201	108562400	gain
1481	13	108562801	108567200	gain
1482	13	108568401	108570000	gain
1483	13	108572001	108575200	gain
1484	13	108576801	108578800	gain
1485	13	108589201	108590800	gain
1486	13	110770801	110778000	loss
1487	13	111800001	111802000	both
1488	13	112284801	112286800	loss
1489	13	113331201	113347600	loss
1490	13	113415201	113436000	loss
1491	13	113841601	113843600	both
1492	13	114178801	114180800	loss
1493	13	116415201	116419600	loss
1494	13	116583601	116586000	loss
1495	13	117901201	117903200	both
1496	13	119218401	119232000	gain
1497	13	119864001	119866400	gain
1498	13	120443201	120451200	loss
1499	13	120634401	120684400	loss
1500	13	121008401	121010400	both
1501	13	121372001	121374000	both
1502	13	129293201	129294800	loss
1503	13	130943601	130945600	both
1504	13	131633601	131664000	gain
1505	13	132351201	132353200	both
1506	13	132865601	132886400	gain
1507	13	133142801	133144800	loss
1508	13	136522001	136524000	both
1509	13	138140801	138143600	gain
1510	13	138182801	138184800	gain
1511	13	138191201	138193200	gain
1512	13	138199201	138201600	both
1513	13	138206801	138216400	gain
1514	13	138218001	138219600	gain
1515	13	138220801	138222400	gain
1516	13	138222801	138224800	gain
1517	13	138231601	138235200	gain
1518	13	139820401	139822000	both
1519	13	140441601	140448000	loss
1520	13	140524001	140526400	gain
1521	13	141172801	141178000	loss
1522	13	141612401	141616400	loss
1523	13	141804401	141809600	loss
1524	13	142378801	142380800	loss
1525	13	145512001	145514800	both
1526	13	146530001	146533200	loss
1527	13	146750401	146752800	loss
1528	13	146756001	146758800	both
1529	13	147770001	147772400	loss
1530	13	148246801	148250400	both
1531	13	148361601	148364400	both
1532	13	148439601	148444000	loss
1533	13	148787601	148791600	loss
1534	13	148871601	148873600	both
1535	13	149067201	149075200	loss
1536	13	149222001	149228400	both
1537	13	149574401	149579200	both
1538	13	149845201	149851200	loss
1539	13	149940401	149943600	loss
1540	13	150022001	150028800	loss
1541	13	150085601	150088800	loss
1542	13	150344401	150348800	loss
1543	13	150805601	150812000	loss
1544	13	152480801	152486400	loss
1545	13	152593601	152598000	loss
1546	13	152700401	152702800	loss
1547	13	152785601	152787200	loss
1548	13	152976401	152978800	loss
1549	13	152986801	152988400	both
1550	13	153336001	153338000	gain
1551	13	154960001	155106800	gain
1552	13	155263601	155292800	loss
1553	13	155325601	155330000	loss
1554	13	155330401	155332000	both
1555	13	155504001	155507200	both
1556	13	155735201	155736800	both
1557	13	155876001	155880000	loss
1558	13	156084001	156085600	gain
1559	13	158952801	158954800	both
1560	13	159090001	159091600	gain
1561	13	160427601	160439600	loss
1562	13	160466801	160469200	both
1563	13	160504001	160548400	loss
1564	13	160557601	160564400	loss
1565	13	160565601	160570000	loss
1566	13	160595201	160601200	loss
1567	13	160609601	160611600	loss
1568	13	160614401	160617200	loss
1569	13	160621601	160631600	loss
1570	13	160660801	160663600	both
1571	13	160671201	160673200	gain
1572	13	160677201	160680000	gain
1573	13	161372801	161465200	loss
1574	13	161582801	161594000	gain
1575	13	161666001	161669600	loss
1576	13	161792001	161986400	loss
1577	13	161987601	162014000	loss
1578	13	162014801	162036000	both
1579	13	162036801	162054400	loss
1580	13	162137601	162139600	loss
1581	13	162154401	162182800	loss
1582	13	162256001	162260400	loss
1583	13	162410801	162412800	loss
1584	13	162994801	162997600	loss
1585	13	163673601	163678400	loss
1586	13	163850001	163852800	both
1587	13	164337201	164340400	loss
1588	13	164373201	164376800	loss
1589	13	164663201	164665600	loss
1590	13	164666401	164670000	loss
1591	13	164698801	164700800	loss
1592	13	164701201	164702800	loss
1593	13	165026801	165028800	loss
1594	13	165307201	165309600	both
1595	13	165337201	165338800	loss
1596	13	166238801	166240800	loss
1597	13	167435601	167438000	loss
1598	13	168968401	168970400	both
1599	13	169408001	169410000	both
1600	13	169411601	169414800	both
1601	13	169574401	169580800	loss
1602	13	170212401	170214000	gain
1603	13	171621601	171630800	loss
1604	13	171724801	171728400	both
1605	13	171750001	171752400	loss
1606	13	171753601	171757200	loss
1607	13	172216401	172218000	loss
1608	13	172220001	172225600	loss
1609	13	174086801	174088800	loss
1610	13	174124001	174133600	gain
1611	13	174403601	174409200	loss
1612	13	174470401	174473200	loss
1613	13	174524801	174529200	loss
1614	13	175112801	175115200	loss
1615	13	175129201	175130800	both
1616	13	175414401	175416800	loss
1617	13	175469201	175471600	loss
1618	13	176998001	176999600	loss
1619	13	177160001	177165200	both
1620	13	177643601	177646000	loss
1621	13	180161201	180164400	both
1622	13	181932801	181934800	both
1623	13	182456001	182459200	both
1624	13	182462401	182466400	loss
1625	13	182594401	182596400	both
1626	13	182602401	182604000	gain
1627	13	182644001	182646000	gain
1628	13	183393601	183395200	loss
1629	13	183468001	183470000	both
1630	13	184084001	184092400	gain
1631	13	184207201	184209600	loss
1632	13	184623601	184630800	loss
1633	13	184663601	184666800	loss
1634	13	184694801	184696800	both
1635	13	185408001	185411200	loss
1636	13	186036401	186038000	gain
1637	13	186047601	186049600	loss
1638	13	186273601	186277600	loss
1639	13	186660801	186664400	loss
1640	13	188080001	188084400	gain
1641	13	188673201	188676400	loss
1642	13	188758801	188760800	both
1643	13	189060801	189064000	both
1644	13	190124801	190127200	loss
1645	13	190307601	190310400	loss
1646	13	190907601	190909600	loss
1647	13	190926401	190932000	loss
1648	13	190933601	190936800	loss
1649	13	192282001	192288800	loss
1650	13	192903601	192905600	both
1651	13	193069201	193071200	both
1652	13	193879601	193881600	loss
1653	13	193952001	193955200	loss
1654	13	193980001	193982000	both
1655	13	193995201	193997200	gain
1656	13	194155601	194162800	gain
1657	13	194248001	194250000	both
1658	13	194252801	194256400	loss
1659	13	194261601	194263200	loss
1660	13	194271201	194274800	loss
1661	13	194278401	194280000	both
1662	13	194285601	194288400	both
1663	13	194304801	194306400	loss
1664	13	194308801	194311200	loss
1665	13	194313201	194314800	both
1666	13	194315601	194317200	loss
1667	13	194318001	194320000	both
1668	13	194320401	194322400	loss
1669	13	194323201	194324800	loss
1670	13	194334801	194342000	both
1671	13	194707201	194710400	gain
1672	13	194727601	194734000	both
1673	13	195471601	195474000	loss
1674	13	195474801	195477600	loss
1675	13	195479201	195482400	loss
1676	13	197064401	197066400	gain
1677	13	198971601	198973600	loss
1678	13	199246001	199248000	loss
1679	13	199679601	199682400	loss
1680	13	199918401	199922000	both
1681	13	200592001	200594000	both
1682	13	202617201	202619600	loss
1683	13	202952401	202955600	both
1684	13	203323201	203335200	gain
1685	13	203824801	203827600	loss
1686	13	203890801	203892800	loss
1687	13	204708001	204710000	loss
1688	13	204773201	204776400	both
1689	13	205510401	205518000	loss
1690	13	206051601	206056000	loss
1691	13	206784001	206789200	loss
1692	13	207898801	207906400	loss
1693	13	208280801	208284000	loss
1694	14	7201	8800	gain
1695	14	16001	18800	gain
1696	14	24801	26400	gain
1697	14	570801	572400	both
1698	14	803201	811600	loss
1699	14	818801	824000	loss
1700	14	826801	830800	loss
1701	14	840001	844800	loss
1702	14	852001	853600	loss
1703	14	862401	865600	loss
1704	14	1825601	1827200	both
1705	14	1828401	1835200	loss
1706	14	2548401	2550800	both
1707	14	3022001	3024800	both
1708	14	3340801	3343600	loss
1709	14	3428401	3435200	loss
1710	14	3485601	3488800	loss
1711	14	4172001	4173600	loss
1712	14	5902401	5904800	loss
1713	14	5914801	5927200	both
1714	14	5932001	5934000	gain
1715	14	5934401	5939200	gain
1716	14	5940801	5942400	both
1717	14	5948001	5949600	both
1718	14	5952001	5955200	gain
1719	14	5961201	5982400	both
1720	14	6005201	6006800	loss
1721	14	6011201	6020400	both
1722	14	6020801	6025200	loss
1723	14	6026001	6027600	both
1724	14	6028001	6030000	both
1725	14	6030001	6031600	both
1726	14	6032801	6038000	both
1727	14	6045201	6047200	loss
1728	14	6048001	6066400	loss
1729	14	6073201	6106000	both
1730	14	6110801	6115200	both
1731	14	6115601	6117200	loss
1732	14	6119201	6121600	both
1733	14	6122801	6126000	both
1734	14	6126401	6132800	both
1735	14	6133601	6135600	gain
1736	14	6347201	6352400	both
1737	14	7344001	7349200	gain
1738	14	7350401	7352800	gain
1739	14	7353201	7368800	gain
1740	14	7420801	7422800	both
1741	14	7426401	7428800	loss
1742	14	8237601	8239600	both
1743	14	8261201	8264000	both
1744	14	8264401	8266400	both
1745	14	8496801	8498800	loss
1746	14	8520001	8521600	loss
1747	14	8525601	8528400	loss
1748	14	8690001	8692400	loss
1749	14	9240001	9242400	both
1750	14	9443201	9445200	loss
1751	14	9465201	9468800	loss
1752	14	10556801	10561200	loss
1753	14	11949601	11954800	loss
1754	14	11974001	11980800	loss
1755	14	11984001	11986000	loss
1756	14	12518401	12520000	loss
1757	14	14439201	14440800	gain
1758	14	14441201	14443200	gain
1759	14	14511201	14513200	loss
1760	14	14514401	14516400	loss
1761	14	14546801	14549200	loss
1762	14	14567201	14572800	both
1763	14	14851201	14853600	loss
1764	14	14950401	14952800	loss
1765	14	15754401	15758400	loss
1766	14	15759201	15760800	loss
1767	14	15763201	15767200	loss
1768	14	17009601	17012400	loss
1769	14	17160801	17162400	both
1770	14	17512401	17514400	loss
1771	14	17635601	17637600	gain
1772	14	17753201	17756000	both
1773	14	18486801	18489600	loss
1774	14	18713601	18717200	loss
1775	14	19221201	19223200	loss
1776	14	19338001	19343600	loss
1777	14	19362001	19363600	loss
1778	14	19609201	19610800	loss
1779	14	19612001	19616000	loss
1780	14	19651601	19653200	loss
1781	14	19766401	19769200	both
1782	14	19772001	19791200	gain
1783	14	20385201	20387600	gain
1784	14	21140401	21142400	both
1785	14	21457201	21459200	both
1786	14	21490401	21494400	loss
1787	14	21602001	21604000	both
1788	14	21667201	21671200	loss
1789	14	21962401	21964400	both
1790	14	22083201	22085200	loss
1791	14	22164401	22166400	both
1792	14	22184401	22186400	loss
1793	14	22352401	22354400	gain
1794	14	22426001	22427600	loss
1795	14	23060401	23066800	loss
1796	14	23676801	23679200	loss
1797	14	23793601	23795200	both
1798	14	23804801	23806800	both
1799	14	23834401	23836400	both
1800	14	23970401	23976800	loss
1801	14	24779601	24782400	both
1802	14	25968401	25970400	both
1803	14	26056401	26058400	both
1804	14	29211601	29214000	loss
1805	14	30802401	30804400	both
1806	14	31803601	31808800	gain
1807	14	32892801	32895200	both
1808	14	35584401	35586000	loss
1809	14	35587201	35592800	loss
1810	14	36407601	36410000	loss
1811	14	38853201	38857600	gain
1812	14	39269601	39272000	both
1813	14	41546801	41548400	loss
1814	14	41558801	41562000	loss
1815	14	41562801	41564800	loss
1816	14	41568001	41587200	loss
1817	14	41678801	41681600	loss
1818	14	41778801	41785600	loss
1819	14	41786401	41791200	loss
1820	14	41802801	41805200	loss
1821	14	41805601	41807600	loss
1822	14	41807601	41809600	loss
1823	14	41810801	41814800	loss
1824	14	43082801	43084800	both
1825	14	45898001	45900000	gain
1826	14	47699201	47701600	both
1827	14	48762801	48766000	gain
1828	14	48767601	48770400	gain
1829	14	48770401	48774000	loss
1830	14	48776401	48778800	both
1831	14	48781601	48783600	both
1832	14	48784401	48786400	loss
1833	14	48786801	48791200	gain
1834	14	48792801	48794800	gain
1835	14	48805601	48807200	gain
1836	14	48808801	48810400	both
1837	14	48811601	48813600	gain
1838	14	48816801	48823200	gain
1839	14	48825601	48828000	gain
1840	14	48831601	48834400	both
1841	14	48932001	48933600	loss
1842	14	48936001	48948400	loss
1843	14	48950401	48952400	loss
1844	14	48952801	48954400	loss
1845	14	48960401	48969600	both
1846	14	49106001	49109600	both
1847	14	49262801	49264800	gain
1848	14	51665601	51667200	gain
1849	14	51694001	51695600	loss
1850	14	51697201	51705600	loss
1851	14	52184801	52188000	loss
1852	14	53132001	53134400	both
1853	14	53150801	53154000	loss
1854	14	53202001	53203600	both
1855	14	53205601	53207600	gain
1856	14	53269201	53276800	loss
1857	14	53657201	53662800	loss
1858	14	53749201	53751200	both
1859	14	53908001	53911600	both
1860	14	54166001	54169200	both
1861	14	54202401	54204800	loss
1862	14	54226001	54228400	gain
1863	14	54809601	54811600	both
1864	14	55764001	55765600	both
1865	14	56268401	56271200	both
1866	14	57032001	57034000	loss
1867	14	57122001	57124000	loss
1868	14	57278001	57280000	both
1869	14	58737601	58744000	loss
1870	14	58928001	58931200	loss
1871	14	60256001	60258000	both
1872	14	60756001	60762000	both
1873	14	60808401	60831600	gain
1874	14	61522801	61527600	gain
1875	14	62551601	62554400	loss
1876	14	62555201	62556800	loss
1877	14	62970401	62972400	loss
1878	14	63734401	63739200	loss
1879	14	65248001	65250000	gain
1880	14	67488801	67491200	loss
1881	14	68459201	68478800	loss
1882	14	68478801	68480400	both
1883	14	68481201	68502000	loss
1884	14	68502001	68506400	loss
1885	14	69895601	69897600	loss
1886	14	70794001	70798000	loss
1887	14	71438001	71440400	loss
1888	14	73262401	73264400	both
1889	14	75175601	75189200	gain
1890	14	75190001	75221600	gain
1891	14	75357201	75359200	loss
1892	14	75810001	75813600	gain
1893	14	80882801	80884800	loss
1894	14	81812001	81814400	gain
1895	14	82147201	82149200	loss
1896	14	82165601	82174800	both
1897	14	82607601	82660000	loss
1898	14	83888801	83892000	both
1899	14	84301201	84304000	gain
1900	14	84781601	84785600	loss
1901	14	84810801	84813600	both
1902	14	84946801	84948800	both
1903	14	85219201	85221600	both
1904	14	85452001	85454800	both
1905	14	85939201	85941600	loss
1906	14	86488801	86496800	loss
1907	14	86498401	86513200	loss
1908	14	86517201	86528400	loss
1909	14	87105601	87107600	both
1910	14	87248001	87250000	gain
1911	14	87250001	87275200	loss
1912	14	87276001	87279600	both
1913	14	87281201	87283600	both
1914	14	87283201	87285200	both
1915	14	87286401	87294800	loss
1916	14	87299201	87312800	both
1917	14	87315601	87326400	both
1918	14	87326401	87328000	both
1919	14	87328401	87330000	both
1920	14	87330001	87337200	both
1921	14	87340001	87342000	both
1922	14	87345601	87354800	both
1923	14	87355601	87433600	both
1924	14	87438001	87444000	both
1925	14	87877201	87894400	gain
1926	14	88239601	88242000	loss
1927	14	88242801	88245600	both
1928	14	90260401	90262000	both
1929	14	90310001	90312000	gain
1930	14	90979201	90986000	loss
1931	14	90988801	90990400	loss
1932	14	90993201	90995200	loss
1933	14	90999201	91019600	loss
1934	14	91021201	91027200	loss
1935	14	91029201	91031600	loss
1936	14	91034401	91036400	loss
1937	14	91039201	91042800	loss
1938	14	91050401	91052400	loss
1939	14	91171601	91173600	both
1940	14	91486801	91489200	both
1941	14	91960001	91962400	loss
1942	14	91976001	91978400	loss
1943	14	92107601	92109200	loss
1944	14	92678801	92686800	loss
1945	14	92913601	92916800	both
1946	14	93441601	93444000	loss
1947	14	93649201	93665600	loss
1948	14	93764401	93766400	both
1949	14	93814401	93817600	gain
1950	14	93842001	93844000	both
1951	14	94226001	94228800	loss
1952	14	94275601	94278800	gain
1953	14	94307601	94311200	loss
1954	14	94659601	94662800	loss
1955	14	95260001	95262400	both
1956	14	96312401	96314800	loss
1957	14	96717601	96719200	loss
1958	14	96890001	96904800	loss
1959	14	96963201	97025600	loss
1960	14	97577601	97580000	both
1961	14	97653601	97658800	loss
1962	14	97792401	97802000	loss
1963	14	98405201	98407600	both
1964	14	100740401	100742000	loss
1965	14	101435601	101437600	gain
1966	14	101560801	101562800	both
1967	14	101832001	101833600	gain
1968	14	101921601	101924400	both
1969	14	102114801	102116800	both
1970	14	102254801	102257600	loss
1971	14	102258401	102262400	loss
1972	14	102348001	102350800	both
1973	14	102495601	102501200	loss
1974	14	102931601	102933600	both
1975	14	103655601	103657600	loss
1976	14	104218801	104220800	both
1977	14	104406401	104408400	both
1978	14	104928001	104930000	gain
1979	14	105675201	105677200	both
1980	14	106091601	106107200	gain
1981	14	106114001	106118400	gain
1982	14	106119201	106166800	gain
1983	14	106171201	106176000	both
1984	14	106176001	106178000	gain
1985	14	106178801	106241600	both
1986	14	106241201	106255200	loss
1987	14	106258001	106268400	loss
1988	14	106270401	106272800	both
1989	14	106272401	106274800	loss
1990	14	106279201	106281200	loss
1991	14	106282001	106322800	both
1992	14	106322401	106325600	loss
1993	14	106326401	106388000	both
1994	14	106388401	106392800	both
1995	14	106395601	106404800	loss
1996	14	106404401	106408400	both
1997	14	106409201	106416000	loss
1998	14	106415601	106417600	both
[truncated: 4,871 more rows]

## Sheet: Sheet4
Supplementary Table S4: Distribution of CNVRs on chromosomes of the MAP and LAP.
Distribution of CNVRs on Chromosomes of the MAP and LAP
Chromosome (ID)	Chromosome Size (bp)	Count	Length (bp)	Percentage (%)
1	274330532	602	2501398	0.911819
2	151935994	513	2575887	1.69538
3	132848913	255	1043745	0.785663
4	130910915	293	1301307	0.99404
5	104526007	323	1708077	1.63412
6	170845587	431	1630369	0.954294
7	121844099	327	1216073	0.998057
8	138966237	324	1094076	0.787296
9	139512083	437	2007163	1.4387
10	69359453	207	757393	1.09198
11	79169978	228	936972	1.18349
12	61602749	165	738235	1.19838
13	208334590	491	2548709	1.22337
14	141755446	433	2179167	1.53727
15	140412725	267	1097333	0.781505
16	79944280	207	762993	0.954406
17	63494081	188	727412	1.14564
18	55982971	90	329910	0.589304
X	125939595	1088	5914912	4.69663
Total	2391716235	6869	31071131	1.29911

## Sheet: Sheet5
Supplementary Table S5: The length distribution and proportion of the CNVRs.
The length distribution and proportion of the CNVRs
length (bp) \ number (proportion %)	All	Gain	Loss	Both
1.5-3kb	4,264 (62.08)	587 (53.80)	2,112 (57.47)	1,565 (74.42)
3-5kb	1,336 (19.45)	206 (18.88)	838 (22.80)	292 (13.88)
5-8kb	695 (10.12)	120 (11.00)	444 (12.08)	131 (6.23)
8-10kb	151 (2.20)	39 (3.57)	87 (2.37)	25 (1.19)
10-15kb	165 (2.40)	49 (4.49)	79 (2.15)	37 (1.76)
15-20kb	82 (1.19)	32 (2.93)	34 (0.93)	16 (0.76)
20-30kb	74 (1.08)	23 (2.11)	39 (1.06)	12 (0.57)
30-50kb	61 (0.89)	22 (2.02)	26 (0.71)	13 (0.62)
>50kb	41 (0.60)	13 (1.19)	16 (0.44)	12 (0.57)
Total length	31071131	7022109	16267125	7781897
Total number	6869	1091	3675	2103
Average length (Total length / Total number)	4523.38	6436.4	4426.43	3700.38

## Sheet: Sheet6
Supplementary Table S6: Annotated genes in CNVRs of MAP and LAP.
Novel genes				Known genes
Novle genes ID	Initial_alias	Description		Known genes ID	Initial_alias	Gene-name	Description
N1	ENSSSCG00000041027	None		K1	ENSSSCG00000004013	SMOC2	SPARC related modular calcium binding 2 [Source:VGNC Symbol;Acc:VGNC:93260]
N2	ENSSSCG00000033578	None		K2	ENSSSCG00000004032	PRKN	parkin RBR E3 ubiquitin protein ligase [Source:NCBI gene (formerly Entrezgene);Acc:733673]
N2	ENSSSCG00000033578	None		K3	ENSSSCG00000004033	AGPAT4	1-acylglycerol-3-phosphate O-acyltransferase 4 [Source:VGNC Symbol;Acc:VGNC:85186]
N3	ENSSSCG00000004096	None		K4	ENSSSCG00000004057	SYTL3	synaptotagmin like 3 [Source:VGNC Symbol;Acc:VGNC:93692]
N3	ENSSSCG00000004096	None		K5	ENSSSCG00000030535	SNX9	sorting nexin 9 [Source:VGNC Symbol;Acc:VGNC:93326]
N4	ENSSSCG00000041378	None		K6	ENSSSCG00000004088	ARMT1	acidic residue methyltransferase 1 [Source:VGNC Symbol;Acc:VGNC:85536]
N5	ENSSSCG00000042331	None		K7	ENSSSCG00000004092	MTHFD1L	methylenetetrahydrofolate dehydrogenase (NADP+ dependent) 1 like [Source:VGNC Symbol;Acc:VGNC:103129]
N6	ENSSSCG00000037590	None		K8	ENSSSCG00000033175	SASH1	SAM and SH3 domain containing 1 [Source:VGNC Symbol;Acc:VGNC:92583]
N7	ENSSSCG00000004207	None		K9	ENSSSCG00000004114	RAB32	RAB32, member RAS onco family [Source:NCBI gene (formerly Entrezgene);Acc:100144496]
N8	ENSSSCG00000033894	laminin subunit alpha 2 [Source:VGNC Symbol;Acc:VGNC:101493]		K10	ENSSSCG00000039049	MAP7	microtubule associated protein 7 [Source:VGNC Symbol;Acc:VGNC:89992]
N9	ENSSSCG00000050192	None		K11	ENSSSCG00000024392	THEMIS	thymocyte selection associated [Source:VGNC Symbol;Acc:VGNC:98369]
N10	ENSSSCG00000050966	None		K12	ENSSSCG00000004216	ECHDC1	ethylmalonyl-CoA decarboxylase 1 [Source:VGNC Symbol;Acc:VGNC:97972]
N11	ENSSSCG00000045461	None		K13	ENSSSCG00000004220	TRMT11	tRNA methyltransferase 11 homolog [Source:VGNC Symbol;Acc:VGNC:94444]
N12	ENSSSCG00000043325	None		K14	ENSSSCG00000036607	NKAIN2	sodium/potassium transporting ATPase interacting 2 [Source:VGNC Symbol;Acc:VGNC:103141]
N13	ENSSSCG00000043097	None		K15	ENSSSCG00000004242	TBC1D32	TBC1 domain family member 32 [Source:VGNC Symbol;Acc:VGNC:93777]
N14	ENSSSCG00000051082	None		K16	ENSSSCG00000004254	DCBLD1	discoidin, CUB and LCCL domain containing 1 [Source:VGNC Symbol;Acc:VGNC:87179]
N15	ENSSSCG00000041259	None		K17	ENSSSCG00000026978	ROS1	ROS proto-onco 1, receptor tyrosine kinase [Source:VGNC Symbol;Acc:VGNC:92411]
N16	ENSSSCG00000050274	None		K18	ENSSSCG00000044472	COL19A1	collagen type XIX alpha 1 chain [Source:HGNC Symbol;Acc:HGNC:2196]
N17	ENSSSCG00000045756	None		K19	ENSSSCG00000004311	RNGTT	RNA guanylyltransferase and 5'-phosphatase [Source:VGNC Symbol;Acc:VGNC:92400]
N18	ENSSSCG00000034393	None		K20	ENSSSCG00000004332	BACH2	BTB domain and CNC homolog 2 [Source:VGNC Symbol;Acc:VGNC:85742]
N19	ENSSSCG00000047473	None		K21	ENSSSCG00000027002	KLHL32	kelch like family member 32 [Source:VGNC Symbol;Acc:VGNC:89527]
N20	ENSSSCG00000043963	None		K22	ENSSSCG00000004405	FIG4	FIG4 phosphoinositide 5-phosphatase [Source:VGNC Symbol;Acc:VGNC:88136]
N21	ENSSSCG00000050863	None		K23	ENSSSCG00000004402	METTL24	methyltransferase like 24 [Source:VGNC Symbol;Acc:VGNC:90161]
N22	ENSSSCG00000049631	None		K24	ENSSSCG00000004393	GTF3C6	ral transcription factor IIIC subunit 6 [Source:VGNC Symbol;Acc:VGNC:88741]
N23	ENSSSCG00000046535	None		K25	ENSSSCG00000004394	RPF2	ribosome production factor 2 homolog [Source:VGNC Symbol;Acc:VGNC:92422]
N24	ENSSSCG00000044069	None		K26	ENSSSCG00000004419	SLC16A10	solute carrier family 16 member 10 [Source:VGNC Symbol;Acc:VGNC:103178]
N25	ENSSSCG00000047499	None		K27	ENSSSCG00000004435	NT5DC1	5'-nucleotidase domain containing 1 [Source:VGNC Symbol;Acc:VGNC:90922]
N26	ENSSSCG00000035076	None		K28	ENSSSCG00000004478	MYO6	myosin VI [Source:VGNC Symbol;Acc:VGNC:103137]
N27	ENSSSCG00000042353	None		K29	ENSSSCG00000004485	CD109	CD109 molecule [Source:VGNC Symbol;Acc:VGNC:86388]
N28	ENSSSCG00000005768	None		K30	ENSSSCG00000004498	HAUS1	HAUS augmin like complex subunit 1 [Source:VGNC Symbol;Acc:VGNC:88787]
N29	ENSSSCG00000004511	myosin VB [Source:VGNC Symbol;Acc:VGNC:103131]		K31	ENSSSCG00000004503	LOXHD1	lipoxygenase homology PLAT domains 1 [Source:VGNC Symbol;Acc:VGNC:89779]
N30	ENSSSCG00000043936	None		K32	ENSSSCG00000032053	ST8SIA5	ST8 alpha-N-acetyl-neuraminide alpha-2,8-sialyltransferase 5 [Source:VGNC Symbol;Acc:VGNC:93520]
N31	ENSSSCG00000043320	None		K33	ENSSSCG00000022643	KATNAL2	katanin catalytic subunit A1 like 2 [Source:VGNC Symbol;Acc:VGNC:89311]
N32	ENSSSCG00000048921	None		K34	ENSSSCG00000004518	SKA1	spindle and kinetochore associated complex subunit 1 [Source:VGNC Symbol;Acc:VGNC:103176]
N33	ENSSSCG00000041749	None		K35	ENSSSCG00000040836	DCC	DCC netrin 1 receptor [Source:VGNC Symbol;Acc:VGNC:103078]
N34	ENSSSCG00000039443	None		K36	ENSSSCG00000004587	MYO1E	myosin IE [Source:VGNC Symbol;Acc:VGNC:90528]
N35	ENSSSCG00000042015	None		K37	ENSSSCG00000025578	ALDH1A2	aldehyde dehydrogenase 1 family member A2 [Source:VGNC Symbol;Acc:VGNC:97878]
N36	ENSSSCG00000048340	None		K38	ENSSSCG00000004608	DNAAF4	dynein axonemal assembly factor 4 [Source:VGNC Symbol;Acc:VGNC:87363]
N37	ENSSSCG00000041517	None		K39	ENSSSCG00000004616	ONECUT1	one cut homeobox 1 [Source:VGNC Symbol;Acc:VGNC:91042]
N38	ENSSSCG00000049821	None		K40	ENSSSCG00000030168	CYP19A1	cytochrome P450 family 19 subfamily A member 1 [Source:VGNC Symbol;Acc:VGNC:103367]
N39	ENSSSCG00000047323	None		K41	ENSSSCG00000004648	FAM227B	family with sequence similarity 227 member B [Source:VGNC Symbol;Acc:VGNC:87961]
N40	ENSSSCG00000042387	None		K42	ENSSSCG00000004694	FRMD5	FERM domain containing 5 [Source:VGNC Symbol;Acc:VGNC:88238]
N41	ENSSSCG00000051443	None		K43	ENSSSCG00000026900	CDIN1	CDAN1 interacting nuclease 1 [Source:VGNC Symbol;Acc:VGNC:85960]
N42	ENSSSCG00000046956	None		K44	ENSSSCG00000004807	SCG5	secretogranin V [Source:VGNC Symbol;Acc:VGNC:103171]
N43	ENSSSCG00000032084	coiled-coil domain containing 102B [Source:VGNC Symbol;Acc:VGNC:103043]		K45	ENSSSCG00000035584	GABRG3	gamma-aminobutyric acid type A receptor subunit gamma3 [Source:VGNC Symbol;Acc:VGNC:88313]
N44	ENSSSCG00000033560	None		K46	ENSSSCG00000004850	FAM189A1	family with sequence similarity 189 member A1 [Source:VGNC Symbol;Acc:VGNC:87943]
N44	ENSSSCG00000033560	None		K47	ENSSSCG00000004857	ATP9B	ATPase phospholipid transporting 9B (putative) [Source:VGNC Symbol;Acc:VGNC:103037]
N45	ENSSSCG00000041258	None		K48	ENSSSCG00000038398	CD226	CD226 molecule [Source:VGNC Symbol;Acc:VGNC:86399]
N46	ENSSSCG00000041902	None		K49	ENSSSCG00000028977	DOK6	docking protein 6 [Source:VGNC Symbol;Acc:VGNC:87404]
N47	ENSSSCG00000041815	None		K50	ENSSSCG00000004907	CCBE1	collagen and calcium binding EGF domains 1 [Source:VGNC Symbol;Acc:VGNC:86240]
N48	ENSSSCG00000051017	None		K51	ENSSSCG00000004980	THSD4	thrombospondin type 1 domain containing 4 [Source:VGNC Symbol;Acc:VGNC:93967]
N49	ENSSSCG00000049674	None		K52	ENSSSCG00000005054	MAPK1IP1L	mitogen-activated protein kinase 1 interacting protein 1 like [Source:VGNC Symbol;Acc:VGNC:90002]
N50	ENSSSCG00000036551	None		K53	ENSSSCG00000005058	ATG14	autophagy related 14 [Source:VGNC Symbol;Acc:VGNC:85617]
N51	ENSSSCG00000042911	None		K54	ENSSSCG00000005060	KTN1	kinectin 1 [Source:VGNC Symbol;Acc:VGNC:89608]
N52	ENSSSCG00000047728	None		K55	ENSSSCG00000005076	KIAA0586	KIAA0586 [Source:VGNC Symbol;Acc:VGNC:89435]
N53	ENSSSCG00000043817	None		K56	ENSSSCG00000005090	MNAT1	MNAT1 component of CDK activating kinase [Source:VGNC Symbol;Acc:VGNC:90286]
N54	ENSSSCG00000047475	None		K57	ENSSSCG00000045163	IFN-ALPHA-9	interferon-alpha-9 [Source:NCBI gene (formerly Entrezgene);Acc:100157766]
N54	ENSSSCG00000047475	None		K57	ENSSSCG00000045163	IFN-ALPHA-9	interferon-alpha-9 [Source:NCBI gene (formerly Entrezgene);Acc:100157766]
N54	ENSSSCG00000047475	None		K57	ENSSSCG00000045163	IFN-ALPHA-9	interferon-alpha-9 [Source:NCBI gene (formerly Entrezgene);Acc:100157766]
N54	ENSSSCG00000047475	None		K57	ENSSSCG00000045163	IFN-ALPHA-9	interferon-alpha-9 [Source:NCBI gene (formerly Entrezgene);Acc:100157766]
N54	ENSSSCG00000047475	None		K57	ENSSSCG00000045163	IFN-ALPHA-9	interferon-alpha-9 [Source:NCBI gene (formerly Entrezgene);Acc:100157766]
N54	ENSSSCG00000047475	None		K57	ENSSSCG00000045163	IFN-ALPHA-9	interferon-alpha-9 [Source:NCBI gene (formerly Entrezgene);Acc:100157766]
N54	ENSSSCG00000047475	None		K57	ENSSSCG00000045163	IFN-ALPHA-9	interferon-alpha-9 [Source:NCBI gene (formerly Entrezgene);Acc:100157766]
N54	ENSSSCG00000047475	None		K57	ENSSSCG00000045163	IFN-ALPHA-9	interferon-alpha-9 [Source:NCBI gene (formerly Entrezgene);Acc:100157766]
N54	ENSSSCG00000047475	None		K57	ENSSSCG00000045163	IFN-ALPHA-9	interferon-alpha-9 [Source:NCBI gene (formerly Entrezgene);Acc:100157766]
N54	ENSSSCG00000047475	None		K57	ENSSSCG00000045163	IFN-ALPHA-9	interferon-alpha-9 [Source:NCBI gene (formerly Entrezgene);Acc:100157766]
N54	ENSSSCG00000047475	None		K57	ENSSSCG00000045163	IFN-ALPHA-9	interferon-alpha-9 [Source:NCBI gene (formerly Entrezgene);Acc:100157766]
N54	ENSSSCG00000047475	None		K57	ENSSSCG00000045163	IFN-ALPHA-9	interferon-alpha-9 [Source:NCBI gene (formerly Entrezgene);Acc:100157766]
N54	ENSSSCG00000047475	None		K57	ENSSSCG00000045163	IFN-ALPHA-9	interferon-alpha-9 [Source:NCBI gene (formerly Entrezgene);Acc:100157766]
N55	ENSSSCG00000039823	None		K58	ENSSSCG00000032099	IFN-DELTA-11	interferon-delta-5 [Source:NCBI gene (formerly Entrezgene);Acc:100156933]
N56	ENSSSCG00000044242	None		K59	ENSSSCG00000034940	IFN-DELTA-9	interferon-delta-9 [Source:NCBI gene (formerly Entrezgene);Acc:100153721]
N57	ENSSSCG00000051356	None		K60	ENSSSCG00000031149	IFN-ALPHA-15	interferon-alpha-15 [Source:NCBI gene (formerly Entrezgene);Acc:100152504]
N58	ENSSSCG00000041914	None		K60	ENSSSCG00000031149	IFN-ALPHA-15	interferon-alpha-15 [Source:NCBI gene (formerly Entrezgene);Acc:100152504]
N59	ENSSSCG00000044318	None		K60	ENSSSCG00000031149	IFN-ALPHA-15	interferon-alpha-15 [Source:NCBI gene (formerly Entrezgene);Acc:100152504]
N60	ENSSSCG00000005307	None		K60	ENSSSCG00000031149	IFN-ALPHA-15	interferon-alpha-15 [Source:NCBI gene (formerly Entrezgene);Acc:100152504]
N61	ENSSSCG00000051658	None		K60	ENSSSCG00000031149	IFN-ALPHA-15	interferon-alpha-15 [Source:NCBI gene (formerly Entrezgene);Acc:100152504]
N62	ENSSSCG00000044434	None		K60	ENSSSCG00000031149	IFN-ALPHA-15	interferon-alpha-15 [Source:NCBI gene (formerly Entrezgene);Acc:100152504]
N63	ENSSSCG00000050727	None		K60	ENSSSCG00000031149	IFN-ALPHA-15	interferon-alpha-15 [Source:NCBI gene (formerly Entrezgene);Acc:100152504]
N64	ENSSSCG00000042524	None		K60	ENSSSCG00000031149	IFN-ALPHA-15	interferon-alpha-15 [Source:NCBI gene (formerly Entrezgene);Acc:100152504]
N65	ENSSSCG00000051755	None		K60	ENSSSCG00000031149	IFN-ALPHA-15	interferon-alpha-15 [Source:NCBI gene (formerly Entrezgene);Acc:100152504]
N66	ENSSSCG00000042365	None		K60	ENSSSCG00000031149	IFN-ALPHA-15	interferon-alpha-15 [Source:NCBI gene (formerly Entrezgene);Acc:100152504]
N67	ENSSSCG00000044417	None		K60	ENSSSCG00000031149	IFN-ALPHA-15	interferon-alpha-15 [Source:NCBI gene (formerly Entrezgene);Acc:100152504]
N68	ENSSSCG00000047804	None		K60	ENSSSCG00000031149	IFN-ALPHA-15	interferon-alpha-15 [Source:NCBI gene (formerly Entrezgene);Acc:100152504]
N69	ENSSSCG00000043950	None		K60	ENSSSCG00000031149	IFN-ALPHA-15	interferon-alpha-15 [Source:NCBI gene (formerly Entrezgene);Acc:100152504]
N70	ENSSSCG00000047560	None		K60	ENSSSCG00000050619	IFNA1	interferon, alpha 1 [Source:NCBI gene (formerly Entrezgene);Acc:397686]
N71	ENSSSCG00000032297	None		K60	ENSSSCG00000050619	IFNA1	interferon, alpha 1 [Source:NCBI gene (formerly Entrezgene);Acc:397686]
N72	ENSSSCG00000042662	None		K60	ENSSSCG00000050619	IFNA1	interferon, alpha 1 [Source:NCBI gene (formerly Entrezgene);Acc:397686]
N73	ENSSSCG00000032127	None		K60	ENSSSCG00000050619	IFNA1	interferon, alpha 1 [Source:NCBI gene (formerly Entrezgene);Acc:397686]
N74	ENSSSCG00000041164	None		K60	ENSSSCG00000050619	IFNA1	interferon, alpha 1 [Source:NCBI gene (formerly Entrezgene);Acc:397686]
N75	ENSSSCG00000047130	None		K60	ENSSSCG00000050619	IFNA1	interferon, alpha 1 [Source:NCBI gene (formerly Entrezgene);Acc:397686]
N76	ENSSSCG00000035100	None		K60	ENSSSCG00000050619	IFNA1	interferon, alpha 1 [Source:NCBI gene (formerly Entrezgene);Acc:397686]
N77	ENSSSCG00000026287	None		K60	ENSSSCG00000050619	IFNA1	interferon, alpha 1 [Source:NCBI gene (formerly Entrezgene);Acc:397686]
N78	ENSSSCG00000046183	None		K60	ENSSSCG00000050619	IFNA1	interferon, alpha 1 [Source:NCBI gene (formerly Entrezgene);Acc:397686]
N79	ENSSSCG00000031991	glutaredoxin 2 [Source:VGNC Symbol;Acc:VGNC:95730]		K60	ENSSSCG00000050619	IFNA1	interferon, alpha 1 [Source:NCBI gene (formerly Entrezgene);Acc:397686]
N80	ENSSSCG00000035395	None		K60	ENSSSCG00000050619	IFNA1	interferon, alpha 1 [Source:NCBI gene (formerly Entrezgene);Acc:397686]
N81	ENSSSCG00000049015	None		K60	ENSSSCG00000050619	IFNA1	interferon, alpha 1 [Source:NCBI gene (formerly Entrezgene);Acc:397686]
N82	ENSSSCG00000046868	None		K60	ENSSSCG00000050619	IFNA1	interferon, alpha 1 [Source:NCBI gene (formerly Entrezgene);Acc:397686]
N83	ENSSSCG00000048325	None		K61	ENSSSCG00000005178	CNTLN	centlein [Source:VGNC Symbol;Acc:VGNC:86847]
N84	ENSSSCG00000031683	None		K62	ENSSSCG00000035730	ZDHHC21	zinc finger DHHC-type palmitoyltransferase 21 [Source:VGNC Symbol;Acc:VGNC:95123]
N85	ENSSSCG00000044211	None		K63	ENSSSCG00000005204	RANBP6	RAN binding protein 6 [Source:VGNC Symbol;Acc:VGNC:92081]
N86	ENSSSCG00000010878	EF-hand calcium binding domain 2 [Source:VGNC Symbol;Acc:VGNC:96168]		K64	ENSSSCG00000005214	INSL6	insulin like 6 [Source:VGNC Symbol;Acc:VGNC:89151]
N87	ENSSSCG00000010884	None		K65	ENSSSCG00000005257	TRPM3	transient receptor potential cation channel subfamily M member 3 [Source:VGNC Symbol;Acc:VGNC:98384]
N88	ENSSSCG00000051170	None		K66	ENSSSCG00000034919	GDA	guanine deaminase [Source:VGNC Symbol;Acc:VGNC:88393]
N89	ENSSSCG00000032000	None		K67	ENSSSCG00000005325	TMEM8B	transmembrane protein 8B [Source:HGNC Symbol;Acc:HGNC:21427]
N90	ENSSSCG00000048183	None		K68	ENSSSCG00000048280	OR2S2	olfactory receptor family 2 subfamily S member 2 [Source:HGNC Symbol;Acc:HGNC:8276]
N91	ENSSSCG00000048234	None		K69	ENSSSCG00000005386	STX17	syntaxin 17 [Source:VGNC Symbol;Acc:VGNC:93587]
N92	ENSSSCG00000046971	None		K70	ENSSSCG00000037954	CAVIN4	caveolae associated protein 4 [Source:VGNC Symbol;Acc:VGNC:86219]
N93	ENSSSCG00000048231	None		K71	ENSSSCG00000005391	MSANTD3-TMEFF1	MSANTD3-TMEFF1 readthrough [Source:HGNC Symbol;Acc:HGNC:38838]
N94	ENSSSCG00000036046	None		K72	ENSSSCG00000005393	PLPPR1	phospholipid phosphatase related 1 [Source:VGNC Symbol;Acc:VGNC:103153]
N95	ENSSSCG00000048017	None		K73	ENSSSCG00000005444	TMEM245	transmembrane protein 245 [Source:HGNC Symbol;Acc:HGNC:1363]
N96	ENSSSCG00000011059	None		K74	ENSSSCG00000033120	PALM2AKAP2	PALM2-AKAP2 fusion [Source:NCBI gene (formerly Entrezgene);Acc:100152369]
N97	ENSSSCG00000046011	None		K75	ENSSSCG00000005455	SVEP1	sushi, von Willebrand factor type A, EGF and pentraxin domain containing 1 [Source:VGNC Symbol;Acc:VGNC:93642]
N98	ENSSSCG00000040615	None		K76	ENSSSCG00000005466	PTBP3	polypyrimidine tract binding protein 3 [Source:VGNC Symbol;Acc:VGNC:91938]
N99	ENSSSCG00000033395	None		K77	ENSSSCG00000005474	SAL1	salivary lipocalin [Source:NCBI gene (formerly Entrezgene);Acc:396739]
N100	ENSSSCG00000032896	None		K78	ENSSSCG00000005502	ASTN2	astrotactin 2 [Source:VGNC Symbol;Acc:VGNC:85594]
N101	ENSSSCG00000042115	None		K79	ENSSSCG00000038036	TTLL11	tubulin tyrosine ligase like 11 [Source:HGNC Symbol;Acc:HGNC:18113]
N102	ENSSSCG00000042415	None		K80	ENSSSCG00000005602	GAPVD1	GTPase activating protein and VPS9 domains 1 [Source:VGNC Symbol;Acc:VGNC:88347]
N103	ENSSSCG00000011121	CUGBP Elav-like family member 2 [Source:VGNC Symbol;Acc:VGNC:95461]		K81	ENSSSCG00000036926	MVB12B	multivesicular body subunit 12B [Source:VGNC Symbol;Acc:VGNC:90488]
N104	ENSSSCG00000049709	None		K82	ENSSSCG00000005607	RALGPS1	Ral GEF with PH domain and SH3 binding motif 1 [Source:VGNC Symbol;Acc:VGNC:92072]
N105	ENSSSCG00000047628	None		K83	ENSSSCG00000005609	GARNL3	GTPase activating Rap/RanGAP domain like 3 [Source:VGNC Symbol;Acc:VGNC:88351]
N106	ENSSSCG00000042651	None		K84	ENSSSCG00000005617	STXBP1	syntaxin binding protein 1 [Source:VGNC Symbol;Acc:VGNC:93596]
N107	ENSSSCG00000036117	None		K85	ENSSSCG00000005720	MED27	mediator complex subunit 27 [Source:VGNC Symbol;Acc:VGNC:90117]
N108	ENSSSCG00000048251	None		K86	ENSSSCG00000032055	RO60	Ro60, Y RNA binding protein [Source:HGNC Symbol;Acc:HGNC:11313]
N109	ENSSSCG00000045476	None		K87	ENSSSCG00000010809	BRINP3	BMP/retinoic acid inducible neural specific 3 [Source:VGNC Symbol;Acc:VGNC:95983]
N110	ENSSSCG00000023771	None		K88	ENSSSCG00000029778	SPATA17	spermatosis associated 17 [Source:VGNC Symbol;Acc:VGNC:96065]
N111	ENSSSCG00000051180	None		K89	ENSSSCG00000035479	DISP1	dispatched RND transporter family member 1 [Source:VGNC Symbol;Acc:VGNC:95920]
N112	ENSSSCG00000009338	FRY microtubule binding protein [Source:VGNC Symbol;Acc:VGNC:101488]		K90	ENSSSCG00000010840	RGS7	regulator of G protein signaling 7 [Source:VGNC Symbol;Acc:VGNC:95468]
N113	ENSSSCG00000035092	None		K91	ENSSSCG00000038646	ENAH	ENAH actin regulator [Source:HGNC Symbol;Acc:HGNC:18271]
N114	ENSSSCG00000046385	None		K92	ENSSSCG00000035136	SDCCAG8	SHH signaling and ciliosis regulator SDCCAG8 [Source:VGNC Symbol;Acc:VGNC:96596]
N115	ENSSSCG00000050785	None		K93	ENSSSCG00000010872	AKT3	AKT serine/threonine kinase 3 [Source:VGNC Symbol;Acc:VGNC:96306]
N116	ENSSSCG00000042466	None		K94	ENSSSCG00000010876	DESI2	desumoylating isopeptidase 2 [Source:VGNC Symbol;Acc:VGNC:96037]
N117	ENSSSCG00000036916	None		K95	ENSSSCG00000022034	SMYD3	SET and MYND domain containing 3 [Source:VGNC Symbol;Acc:VGNC:95644]
N118	ENSSSCG00000046780	None		K96	ENSSSCG00000011176	SUSD4	sushi domain containing 4 [Source:VGNC Symbol;Acc:VGNC:96085]
N119	ENSSSCG00000046505	None		K97	ENSSSCG00000032993	FAM240B	family with sequence similarity 240 member B [Source:HGNC Symbol;Acc:HGNC:53430]
N120	ENSSSCG00000046323	None		K98	ENSSSCG00000010937	HSD17B3	hydroxysteroid 17-beta dehydrogenase 3 [Source:VGNC Symbol;Acc:VGNC:96363]
N121	ENSSSCG00000041420	None		K99	ENSSSCG00000010943	AOPEP	aminopeptidase O (putative) [Source:HGNC Symbol;Acc:HGNC:1361]
N122	ENSSSCG00000046381	None		K100	ENSSSCG00000031174	FBP1	fructose-bisphosphatase 1 [Source:VGNC Symbol;Acc:VGNC:96297]
N123	ENSSSCG00000050511	None		K101	ENSSSCG00000010957	AGTPBP1	ATP/GTP binding carboxypeptidase 1 [Source:VGNC Symbol;Acc:VGNC:95838]
N124	ENSSSCG00000009497	None		K102	ENSSSCG00000010996	BAG1	BAG cochaperone 1 [Source:VGNC Symbol;Acc:VGNC:96502]
N125	ENSSSCG00000027851	None		K103	ENSSSCG00000011041	NSUN6	NOP2/Sun RNA methyltransferase 6 [Source:HGNC Symbol;Acc:HGNC:23529]
N126	ENSSSCG00000009496	None		K104	ENSSSCG00000011042	RSU1	Ras suppressor protein 1 [Source:VGNC Symbol;Acc:VGNC:98298]
N127	ENSSSCG00000041018	None		K105	ENSSSCG00000011064	ACBD5	acyl-CoA binding domain containing 5 [Source:VGNC Symbol;Acc:VGNC:95997]
N128	ENSSSCG00000009498	None		K106	ENSSSCG00000038536	GPR158	G protein-coupled receptor 158 [Source:VGNC Symbol;Acc:VGNC:96016]
N129	ENSSSCG00000043609	None		K107	ENSSSCG00000011071	THNSL1	threonine synthase like 1 [Source:VGNC Symbol;Acc:VGNC:96116]
N130	ENSSSCG00000045152	None		K108	ENSSSCG00000032444	PLXDC2	plexin domain containing 2 [Source:VGNC Symbol;Acc:VGNC:95958]
N131	ENSSSCG00000009543	None		K109	ENSSSCG00000011117	UPF2	UPF2 regulator of nonsense mediated mRNA decay [Source:VGNC Symbol;Acc:VGNC:98402]
N132	ENSSSCG00000037376	matrix remodeling associated 7 [Source:VGNC Symbol;Acc:VGNC:99017]		K110	ENSSSCG00000011127	TAF3	TATA-box binding protein associated factor 3 [Source:VGNC Symbol;Acc:VGNC:95844]
N133	ENSSSCG00000048915	None		K111	ENSSSCG00000011137	GDI2	GDP dissociation inhibitor 2 [Source:VGNC Symbol;Acc:VGNC:98019]
N134	ENSSSCG00000051573	None		K112	ENSSSCG00000011163	DIP2C	disco interacting C [Source:VGNC Symbol;Acc:VGNC:96201]
N135	ENSSSCG00000017577	None		K113	ENSSSCG00000029393	CENPJ	centromere protein J [Source:VGNC Symbol;Acc:VGNC:86550]
N135	ENSSSCG00000017577	None		K114	ENSSSCG00000025996	MTUS2	microtubule associated scaffold protein 2 [Source:VGNC Symbol;Acc:VGNC:90477]
N135	ENSSSCG00000017577	None		K115	ENSSSCG00000009347	KL	klotho [Source:VGNC Symbol;Acc:VGNC:101492]
N135	ENSSSCG00000017577	None		K116	ENSSSCG00000009349	RFC3	replication factor C subunit 3 [Source:VGNC Symbol;Acc:VGNC:92233]
N136	ENSSSCG00000041162	None		K117	ENSSSCG00000034348	NBEA	neurobeachin [Source:VGNC Symbol;Acc:VGNC:90590]
N137	ENSSSCG00000051629	None		K118	ENSSSCG00000033919	DCLK1	doublecortin like kinase 1 [Source:HGNC Symbol;Acc:HGNC:2700]
N138	ENSSSCG00000030269	None		K119	ENSSSCG00000009362	TRPC4	transient receptor potential cation channel subfamily C member 4 [Source:VGNC Symbol;Acc:VGNC:94462]
N139	ENSSSCG00000040942	beta-1,4-N-acetyl-galactosaminyltransferase 2 [Source:NCBI gene (formerly Entrezgene);Acc:100621328]		K120	ENSSSCG00000045890	UFM1	ubiquitin fold modifier 1 [Source:HGNC Symbol;Acc:HGNC:20597]
N140	ENSSSCG00000048918	None		K121	ENSSSCG00000040697	PROSER1	proline and serine rich 1 [Source:VGNC Symbol;Acc:VGNC:91836]
N141	ENSSSCG00000041588	None		K122	ENSSSCG00000037746	NHLRC3	NHL repeat containing 3 [Source:HGNC Symbol;Acc:HGNC:33751]
N142	ENSSSCG00000039259	None		K123	ENSSSCG00000009369	COG6	component of oligomeric golgi complex 6 [Source:VGNC Symbol;Acc:VGNC:86858]
N142	ENSSSCG00000039259	None		K124	ENSSSCG00000009397	CAB39L	calcium binding protein 39 like [Source:VGNC Symbol;Acc:VGNC:86106]
N142	ENSSSCG00000039259	None		K125	ENSSSCG00000009405	SUCLA2	succinate-CoA ligase ADP-forming subunit beta [Source:HGNC Symbol;Acc:HGNC:11448]
N142	ENSSSCG00000039259	None		K126	ENSSSCG00000009408	LRCH1	leucine rich repeats and calponin homology domain containing 1 [Source:VGNC Symbol;Acc:VGNC:89801]
N143	ENSSSCG00000028962	None		K127	ENSSSCG00000009411	LRRC63	leucine rich repeat containing 63 [Source:VGNC Symbol;Acc:VGNC:98084]
N143	ENSSSCG00000028962	None		K128	ENSSSCG00000009413	CPB2	carboxypeptidase B2 [Source:VGNC Symbol;Acc:VGNC:86934]
N143	ENSSSCG00000028962	None		K129	ENSSSCG00000023738	COG3	component of oligomeric golgi complex 3 [Source:HGNC Symbol;Acc:HGNC:18619]
N143	ENSSSCG00000028962	None		K130	ENSSSCG00000022868	KCTD4	potassium channel tetramerization domain containing 4 [Source:VGNC Symbol;Acc:VGNC:89401]
N144	ENSSSCG00000047954	None		K131	ENSSSCG00000034156	GTF2F2	ral transcription factor IIF subunit 2 [Source:VGNC Symbol;Acc:VGNC:88733]
N145	ENSSSCG00000035514	None		K132	ENSSSCG00000038251	DNAJC15	DnaJ heat shock protein family (Hsp40) member C15 [Source:HGNC Symbol;Acc:HGNC:20325]
N146	ENSSSCG00000036462	None		K133	ENSSSCG00000009431	DGKH	diacylglycerol kinase eta [Source:VGNC Symbol;Acc:VGNC:87273]
N147	ENSSSCG00000039569	None		K134	ENSSSCG00000029837	VWA8	von Willebrand factor A domain containing 8 [Source:VGNC Symbol;Acc:VGNC:94886]
N148	ENSSSCG00000034371	None		K135	ENSSSCG00000009457	DACH1	dachshund family transcription factor 1 [Source:VGNC Symbol;Acc:VGNC:87146]
N149	ENSSSCG00000017783	None		K136	ENSSSCG00000020032	U6	U6 spliceosomal RNA [Source:RFAM;Acc:RF00026]
N150	ENSSSCG00000047284	None		K137	ENSSSCG00000009464	COMMD6	COMM domain containing 6 [Source:NCBI gene (formerly Entrezgene);Acc:100623421]
N150	ENSSSCG00000047284	None		K138	ENSSSCG00000009473	MYCBP2	MYC binding protein 2 [Source:VGNC Symbol;Acc:VGNC:90502]
N151	ENSSSCG00000017853	None		K139	ENSSSCG00000031946	GPC5	glypican 5 [Source:VGNC Symbol;Acc:VGNC:88582]
N152	ENSSSCG00000040764	None		K140	ENSSSCG00000009490	DCT	dopachrome tautomerase [Source:VGNC Symbol;Acc:VGNC:87192]
N152	ENSSSCG00000040764	None		K141	ENSSSCG00000009500	CLDN10	claudin 10 [Source:NCBI gene (formerly Entrezgene);Acc:100153752]
N153	ENSSSCG00000047874	None		K142	ENSSSCG00000009503	HS6ST3	heparan sulfate 6-O-sulfotransferase 3 [Source:HGNC Symbol;Acc:HGNC:19134]
N153	ENSSSCG00000047874	None		K143	ENSSSCG00000009505	MBNL2	muscleblind like splicing regulator 2 [Source:VGNC Symbol;Acc:VGNC:90055]
N154	ENSSSCG00000041283	None		K144	ENSSSCG00000026863	FARP1	FERM, ARH/RhoGEF and pleckstrin domain protein 1 [Source:VGNC Symbol;Acc:VGNC:88012]
N155	ENSSSCG00000029709	spermatosis associated 22 [Source:NCBI gene (formerly Entrezgene);Acc:100415924]		K145	ENSSSCG00000009511	STK24	serine/threonine kinase 24 [Source:VGNC Symbol;Acc:VGNC:98344]
N156	ENSSSCG00000029441	myosin, heavy chain 2, skeletal muscle, adult [Source:NCBI gene (formerly Entrezgene);Acc:397256]		K146	ENSSSCG00000022112	DOCK9	dedicator of cytokinesis 9 [Source:VGNC Symbol;Acc:VGNC:87399]
N157	ENSSSCG00000042625	None		K147	ENSSSCG00000040130	NALF1	NALCN channel auxiliary factor 1 [Source:VGNC Symbol;Acc:VGNC:97995]
N158	ENSSSCG00000051624	None		K148	ENSSSCG00000017159	TBC1D16	TBC1 domain family member 16 [Source:VGNC Symbol;Acc:VGNC:93765]
N159	ENSSSCG00000042872	None		K149	ENSSSCG00000017246	C17orf80	chromosome 12 C17orf80 homolog [Source:VGNC Symbol;Acc:VGNC:85927]
N160	ENSSSCG00000047311	None		K150	ENSSSCG00000031686	FAM104A	family with sequence similarity 104 member A [Source:VGNC Symbol;Acc:VGNC:98990]
N161	ENSSSCG00000051019	None		K151	ENSSSCG00000017277	PECAM1	platelet and endothelial cell adhesion molecule 1 [Source:VGNC Symbol;Acc:VGNC:91304]
N162	ENSSSCG00000043694	None		K152	ENSSSCG00000032612	MILR1	mast cell immunoglobulin like receptor 1 [Source:VGNC Symbol;Acc:VGNC:90227]
N163	ENSSSCG00000034665	None		K153	ENSSSCG00000017278	TEX2	testis expressed 2 [Source:VGNC Symbol;Acc:VGNC:93894]
N164	ENSSSCG00000041832	None		K154	ENSSSCG00000024813	MAP3K3	mitogen-activated protein kinase kinase kinase 3 [Source:VGNC Symbol;Acc:VGNC:98108]
N165	ENSSSCG00000045079	None		K155	ENSSSCG00000023169	CA10	carbonic anhydrase 10 [Source:VGNC Symbol;Acc:VGNC:86096]
N166	ENSSSCG00000046232	None		K156	ENSSSCG00000032140	U3	Small nucleolar RNA U3 [Source:RFAM;Acc:RF00012]
N167	ENSSSCG00000044771	None		K157	ENSSSCG00000045814	U3	Small nucleolar RNA U3 [Source:RFAM;Acc:RF00012]
N168	ENSSSCG00000011212	None		K158	ENSSSCG00000034492	U3	Small nucleolar RNA U3 [Source:RFAM;Acc:RF00012]
N169	ENSSSCG00000038376	None		K159	ENSSSCG00000017645	TEX14	testis expressed 14, intercellular bridge forming factor [Source:VGNC Symbol;Acc:VGNC:98365]
N169	ENSSSCG00000038376	None		K160	ENSSSCG00000034831	U1	U1 spliceosomal RNA [Source:RFAM;Acc:RF00003]
N170	ENSSSCG00000047248	None		K161	ENSSSCG00000038256	U1	U1 spliceosomal RNA [Source:RFAM;Acc:RF00003]
N171	ENSSSCG00000047854	None		K161	ENSSSCG00000038256	U1	U1 spliceosomal RNA [Source:RFAM;Acc:RF00003]
N172	ENSSSCG00000048477	None		K162	ENSSSCG00000037544	U1	U1 spliceosomal RNA [Source:RFAM;Acc:RF00003]
N173	ENSSSCG00000048558	None		K163	ENSSSCG00000040177	ASIC2	acid sensing ion channel subunit 2 [Source:VGNC Symbol;Acc:VGNC:97893]
N174	ENSSSCG00000042530	None		K164	ENSSSCG00000017728	MYO1D	myosin ID [Source:VGNC Symbol;Acc:VGNC:90527]
N175	ENSSSCG00000045447	None		K165	ENSSSCG00000017781	PIPOX	pipecolic acid and sarcosine oxidase [Source:HGNC Symbol;Acc:HGNC:17804]
N176	ENSSSCG00000011269	myosin VIIA and Rab interacting protein [Source:NCBI gene (formerly Entrezgene);Acc:100156583]		K166	ENSSSCG00000035445	SEZ6	seizure related 6 homolog [Source:VGNC Symbol;Acc:VGNC:92767]
N177	ENSSSCG00000042280	None		K167	ENSSSCG00000017826	SMG6	SMG6 nonsense mediated mRNA decay factor [Source:VGNC Symbol;Acc:VGNC:93249]
N178	ENSSSCG00000049186	None		K168	ENSSSCG00000034858	RAP1GAP2	RAP1 GTPase activating protein 2 [Source:VGNC Symbol;Acc:VGNC:92086]
N179	ENSSSCG00000050558	None		K169	ENSSSCG00000038664	OR1D5	olfactory receptor family 1 subfamily D member 5 [Source:HGNC Symbol;Acc:HGNC:8186]
N180	ENSSSCG00000042560	None		K170	ENSSSCG00000017895	RABEP1	rabaptin, RAB GTPase binding effector protein 1 [Source:VGNC Symbol;Acc:VGNC:99032]
N181	ENSSSCG00000008531	None		K171	ENSSSCG00000017924	PELP1	proline, glutamate and leucine rich protein 1 [Source:VGNC Symbol;Acc:VGNC:91310]
N182	ENSSSCG00000048408	None		K172	ENSSSCG00000017978	ALOX15B	arachidonate 15-lipoxygenase type B [Source:VGNC Symbol;Acc:VGNC:98972]
N183	ENSSSCG00000042157	None		K173	ENSSSCG00000024030	AKAP10	A-kinase anchoring protein 10 [Source:VGNC Symbol;Acc:VGNC:85215]
N184	ENSSSCG00000043327	None		K174	ENSSSCG00000018049	SLC5A10	solute carrier family 5 member 10 [Source:NCBI gene (formerly Entrezgene);Acc:497235]
N185	ENSSSCG00000049278	None		K175	ENSSSCG00000040134	TNFRSF13B	TNF receptor superfamily member 13B [Source:VGNC Symbol;Acc:VGNC:94259]
N185	ENSSSCG00000049278	None		K176	ENSSSCG00000011181	NEK11	NIMA related kinase 11 [Source:HGNC Symbol;Acc:HGNC:18593]
N186	ENSSSCG00000025367	None		K177	ENSSSCG00000011193	BTD	biotinidase [Source:VGNC Symbol;Acc:VGNC:85911]
N187	ENSSSCG00000033189	family with sequence similarity 107 member A [Source:NCBI gene (formerly Entrezgene);Acc:100516512]		K178	ENSSSCG00000011199	TBC1D5	TBC1 domain family member 5 [Source:VGNC Symbol;Acc:VGNC:98360]
N188	ENSSSCG00000035734	None		K179	ENSSSCG00000011204	KCNH8	potassium voltage-gated channel subfamily H member 8 [Source:VGNC Symbol;Acc:VGNC:89347]
N189	ENSSSCG00000045644	None		K180	ENSSSCG00000011208	ZNF385D	zinc finger protein 385D [Source:VGNC Symbol;Acc:VGNC:95234]
N190	ENSSSCG00000011489	None		K181	ENSSSCG00000011214	NGLY1	N-glycanase 1 [Source:VGNC Symbol;Acc:VGNC:90734]
N191	ENSSSCG00000044636	None		K182	ENSSSCG00000011216	LRRC3B	leucine rich repeat containing 3B [Source:VGNC Symbol;Acc:VGNC:89838]
N192	ENSSSCG00000042216	None		K183	ENSSSCG00000036381	RBMS3	RNA binding motif single stranded interacting protein 3 [Source:VGNC Symbol;Acc:VGNC:92163]
N193	ENSSSCG00000049349	None		K184	ENSSSCG00000038607	GADL1	glutamate decarboxylase like 1 [Source:VGNC Symbol;Acc:VGNC:88319]
N194	ENSSSCG00000042614	None		K185	ENSSSCG00000011230	OSBPL10	oxysterol binding protein like 10 [Source:VGNC Symbol;Acc:VGNC:91068]
N195	ENSSSCG00000049327	None		K186	ENSSSCG00000039054	CRTAP	cartilage associated protein [Source:VGNC Symbol;Acc:VGNC:87006]
N196	ENSSSCG00000050041	None		K187	ENSSSCG00000039802	FBXL2	F-box and leucine rich repeat protein 2 [Source:VGNC Symbol;Acc:VGNC:98005]
N197	ENSSSCG00000041465	None		K188	ENSSSCG00000011236	CLASP2	cytoplasmic linker associated protein 2 [Source:VGNC Symbol;Acc:VGNC:86720]
N198	ENSSSCG00000051137	None		K189	ENSSSCG00000011239	TRANK1	tetratricopeptide repeat and ankyrin repeat containing 1 [Source:VGNC Symbol;Acc:VGNC:94370]
N199	ENSSSCG00000026746	centrosomal protein 70 [Source:VGNC Symbol;Acc:VGNC:103066]		K190	ENSSSCG00000011241	DCLK3	doublecortin like kinase 3 [Source:VGNC Symbol;Acc:VGNC:87184]
N200	ENSSSCG00000044740	None		K191	ENSSSCG00000011243	GOLGA4	golgin A4 [Source:VGNC Symbol;Acc:VGNC:88551]
N201	ENSSSCG00000041008	None		K192	ENSSSCG00000011245	ITGA9	integrin subunit alpha 9 [Source:VGNC Symbol;Acc:VGNC:89238]
N202	ENSSSCG00000042786	None		K193	ENSSSCG00000028740	CTDSPL	CTD small phosphatase like [Source:VGNC Symbol;Acc:VGNC:107131]
N203	ENSSSCG00000047255	None		K194	ENSSSCG00000025408	ULK4	unc-51 like kinase 4 [Source:VGNC Symbol;Acc:VGNC:94697]
N204	ENSSSCG00000042070	None		K195	ENSSSCG00000031154	ACKR2	atypical chemokine receptor 2 [Source:VGNC Symbol;Acc:VGNC:85012]
N205	ENSSSCG00000044967	None		K196	ENSSSCG00000011296	ANO10	anoctamin 10 [Source:VGNC Symbol;Acc:VGNC:85355]
N206	ENSSSCG00000011892	None		K197	ENSSSCG00000024556	ZNF445	zinc finger protein 445 [Source:VGNC Symbol;Acc:VGNC:95240]
N206	ENSSSCG00000011892	None		K198	ENSSSCG00000011312	LARS2	leucyl-tRNA synthetase 2, mitochondrial [Source:VGNC Symbol;Acc:VGNC:89644]
N207	ENSSSCG00000034750	None		K199	ENSSSCG00000028643	SLC6A20	solute carrier family 6 member 20 [Source:VGNC Symbol;Acc:VGNC:93162]
N208	ENSSSCG00000048278	None		K200	ENSSSCG00000011349	NPG1	protegrin 4 [Source:NCBI gene (formerly Entrezgene);Acc:396871]
N209	ENSSSCG00000047305	None		K201	ENSSSCG00000022080	RHOA	ras homolog family member A [Source:VGNC Symbol;Acc:VGNC:92284]
N210	ENSSSCG00000050552	None		K202	ENSSSCG00000011454	SFMBT1	Scm like with four mbt domains 1 [Source:VGNC Symbol;Acc:VGNC:92773]
N211	ENSSSCG00000043607	None		K203	ENSSSCG00000011455	CACNA1D	calcium voltage-gated channel subunit alpha1 D [Source:VGNC Symbol;Acc:VGNC:86117]
N212	ENSSSCG00000049101	None		K204	ENSSSCG00000024417	ERC2	ELKS/RAB6-interacting/CAST family member 2 [Source:VGNC Symbol;Acc:VGNC:87762]
N213	ENSSSCG00000042099	None		K205	ENSSSCG00000025881	PDHB	pyruvate dehydrogenase E1 subunit beta [Source:VGNC Symbol;Acc:VGNC:91269]
N214	ENSSSCG00000041650	None		K206	ENSSSCG00000022131	KCTD6	potassium channel tetramerization domain containing 6 [Source:VGNC Symbol;Acc:VGNC:89402]
N215	ENSSSCG00000035591	None		K207	ENSSSCG00000011482	CFAP20DC	CFAP20 domain containing [Source:HGNC Symbol;Acc:HGNC:24763]
N216	ENSSSCG00000049150	None		K208	ENSSSCG00000035818	FHIT	fragile histidine triad diadenosine triphosphatase [Source:HGNC Symbol;Acc:HGNC:3701]
N217	ENSSSCG00000050066	None		K209	ENSSSCG00000011485	PTPRG	protein tyrosine phosphatase receptor type G [Source:VGNC Symbol;Acc:VGNC:91988]
N218	ENSSSCG00000043617	None		K210	ENSSSCG00000011498	SLC25A26	solute carrier family 25 member 26 [Source:VGNC Symbol;Acc:VGNC:93003]
N219	ENSSSCG00000046606	None		K211	ENSSSCG00000011501	SUCLG2	succinate-CoA ligase GDP-forming subunit beta [Source:VGNC Symbol;Acc:VGNC:93604]
N219	ENSSSCG00000046606	None		K212	ENSSSCG00000042118	TAFA1	TAFA chemokine like family member 1 [Source:HGNC Symbol;Acc:HGNC:21587]
N219	ENSSSCG00000046606	None		K213	ENSSSCG00000011514	MITF	melanocyte inducing transcription factor [Source:VGNC Symbol;Acc:VGNC:90243]
N219	ENSSSCG00000046606	None		K214	ENSSSCG00000040266	MDFIC2	MyoD family inhibitor domain containing 2 [Source:VGNC Symbol;Acc:VGNC:90090]
N219	ENSSSCG00000046606	None		K215	ENSSSCG00000011516	EIF4E3	eukaryotic translation initiation factor 4E family member 3 [Source:VGNC Symbol;Acc:VGNC:87628]
N219	ENSSSCG00000046606	None		K216	ENSSSCG00000011527	CNTN4	contactin 4 [Source:VGNC Symbol;Acc:VGNC:97934]
N220	ENSSSCG00000045741	None		K217	ENSSSCG00000023437	ITPR1	inositol 1,4,5-trisphosphate receptor type 1 [Source:VGNC Symbol;Acc:VGNC:89253]
N221	ENSSSCG00000049210	None		K218	ENSSSCG00000023891	GRM7	glutamate metabotropic receptor 7 [Source:VGNC Symbol;Acc:VGNC:98028]
N222	ENSSSCG00000046597	None		K219	ENSSSCG00000035811	RPL32	ribosomal protein L32 [Source:NCBI gene (formerly Entrezgene);Acc:414419]
N223	ENSSSCG00000041454	None		K220	ENSSSCG00000040594	C3orf20	chromosome 13 C3orf20 homolog [Source:VGNC Symbol;Acc:VGNC:85933]
N224	ENSSSCG00000046895	None		K221	ENSSSCG00000011621	SEC61A1	SEC61 translocon subunit alpha 1 [Source:VGNC Symbol;Acc:VGNC:92682]
N225	ENSSSCG00000047555	None		K222	ENSSSCG00000011666	CLSTN2	calsyntenin 2 [Source:VGNC Symbol;Acc:VGNC:86785]
N226	ENSSSCG00000047315	None		K223	ENSSSCG00000011684	U2SURP	U2 snRNP associated SURP domain containing [Source:VGNC Symbol;Acc:VGNC:94624]
N227	ENSSSCG00000020706	None		K224	ENSSSCG00000024205	ARHGEF26	Rho guanine nucleotide exchange factor 26 [Source:VGNC Symbol;Acc:VGNC:85494]
N228	ENSSSCG00000048226	None		K225	ENSSSCG00000011723	MME	membrane metalloendopeptidase [Source:VGNC Symbol;Acc:VGNC:90265]
N229	ENSSSCG00000012071	None		K226	ENSSSCG00000026718	PLCH1	phospholipase C eta 1 [Source:VGNC Symbol;Acc:VGNC:91521]
N230	ENSSSCG00000045755	None		K227	ENSSSCG00000025810	KCNAB1	potassium voltage-gated channel subfamily A regulatory beta subunit 1 [Source:VGNC Symbol;Acc:VGNC:89328]
N231	ENSSSCG00000038672	None		K228	ENSSSCG00000011726	VEPH1	ventricular zone expressed PH domain containing 1 [Source:VGNC Symbol;Acc:VGNC:94817]
N232	ENSSSCG00000009578	cyclin dependent kinase 20 [Source:NCBI gene (formerly Entrezgene);Acc:100157041]		K229	ENSSSCG00000011728	IQCJ	IQ motif containing J [Source:HGNC Symbol;Acc:HGNC:32406]
N233	ENSSSCG00000033204	None		K230	ENSSSCG00000023393	ZBBX	zinc finger B-box domain containing [Source:VGNC Symbol;Acc:VGNC:95053]
N233	ENSSSCG00000033204	None		K231	ENSSSCG00000011752	FNDC3B	fibronectin type III domain containing 3B [Source:VGNC Symbol;Acc:VGNC:88183]
N233	ENSSSCG00000033204	None		K232	ENSSSCG00000011756	NLGN1	neuroligin 1 [Source:VGNC Symbol;Acc:VGNC:90777]
N234	ENSSSCG00000043122	None		K233	ENSSSCG00000023871	NAALADL2	N-acetylated alpha-linked acidic dipeptidase like 2 [Source:VGNC Symbol;Acc:VGNC:90559]
N235	ENSSSCG00000043282	None		K234	ENSSSCG00000011766	PEX5L	peroxisomal biosis factor 5 like [Source:VGNC Symbol;Acc:VGNC:91329]
N236	ENSSSCG00000041328	None		K235	ENSSSCG00000025942	MCCC1	methylcrotonyl-CoA carboxylase subunit 1 [Source:VGNC Symbol;Acc:VGNC:90063]
N237	ENSSSCG00000042574	None		K236	ENSSSCG00000021749	MCF2L2	MCF.2 cell line derived transforming sequence-like 2 [Source:VGNC Symbol;Acc:VGNC:90069]
N238	ENSSSCG00000048345	None		K237	ENSSSCG00000038584	FGF12	fibroblast growth factor 12 [Source:VGNC Symbol;Acc:VGNC:88102]
N239	ENSSSCG00000051235	None		K238	ENSSSCG00000011826	TMEM44	transmembrane protein 44 [Source:VGNC Symbol;Acc:VGNC:94181]
N240	ENSSSCG00000009633	None		K239	ENSSSCG00000011827	LSG1	large 60S subunit nuclear export GTPase 1 [Source:VGNC Symbol;Acc:VGNC:89869]
N241	ENSSSCG00000039915	None		K240	ENSSSCG00000011828	FAM43A	family with sequence similarity 43 member A [Source:VGNC Symbol;Acc:VGNC:87970]
N242	ENSSSCG00000049065	None		K241	ENSSSCG00000031147	ACAP2	ArfGAP with coiled-coil, ankyrin repeat and PH domains 2 [Source:VGNC Symbol;Acc:VGNC:85002]
N243	ENSSSCG00000046348	None		K242	ENSSSCG00000011833	DLG1	discs large MAGUK scaffold protein 1 [Source:VGNC Symbol;Acc:VGNC:87326]
N244	ENSSSCG00000034740	None		K243	ENSSSCG00000011867	MYLK	myosin light chain kinase [Source:HGNC Symbol;Acc:HGNC:7590]
N245	ENSSSCG00000035929	None		K244	ENSSSCG00000026990	FAM162A	family with sequence similarity 162 member A [Source:VGNC Symbol;Acc:VGNC:87918]
N246	ENSSSCG00000033067	glycosyltransferase 1 domain containing 1 [Source:VGNC Symbol;Acc:VGNC:88498]		K245	ENSSSCG00000028871	CSTA	cystatin A [Source:HGNC Symbol;Acc:HGNC:2481]
N247	ENSSSCG00000036483	None		K246	ENSSSCG00000011906	IGSF11	immunoglobulin superfamily member 11 [Source:VGNC Symbol;Acc:VGNC:89064]
N247	ENSSSCG00000036483	None		K247	ENSSSCG00000026113	ZBTB20	zinc finger and BTB domain containing 20 [Source:VGNC Symbol;Acc:VGNC:95063]
N248	ENSSSCG00000046290	None		K248	ENSSSCG00000021271	CFAP44	cilia and flagella associated protein 44 [Source:HGNC Symbol;Acc:HGNC:25631]
N249	ENSSSCG00000033385	None		K249	ENSSSCG00000036952	GTPBP8	GTP binding protein 8 (putative) [Source:HGNC Symbol;Acc:HGNC:25007]
N250	ENSSSCG00000040522	None		K250	ENSSSCG00000034450	ABHD10	abhydrolase domain containing 10, depalmitoylase [Source:VGNC Symbol;Acc:VGNC:84969]
N251	ENSSSCG00000031037	None		K251	ENSSSCG00000011940	DZIP3	DAZ interacting zinc finger protein 3 [Source:VGNC Symbol;Acc:VGNC:87512]
N252	ENSSSCG00000041880	None		K252	ENSSSCG00000011970	CMSS1	cms1 ribosomal small subunit homolog [Source:VGNC Symbol;Acc:VGNC:96723]
N253	ENSSSCG00000032042	None		K253	ENSSSCG00000011972	FILIP1L	filamin A interacting protein 1 like [Source:VGNC Symbol;Acc:VGNC:88140]
N254	ENSSSCG00000038719	None		K254	ENSSSCG00000022895	CRYBG3	crystallin beta-gamma domain containing 3 [Source:VGNC Symbol;Acc:VGNC:87020]
N254	ENSSSCG00000038719	None		K255	ENSSSCG00000033898	EPHA6	EPH receptor A6 [Source:HGNC Symbol;Acc:HGNC:19296]
N254	ENSSSCG00000038719	None		K256	ENSSSCG00000011999	CADM2	cell adhesion molecule 2 [Source:VGNC Symbol;Acc:VGNC:97910]
N254	ENSSSCG00000038719	None		K257	ENSSSCG00000012002	ROBO2	roundabout guidance receptor 2 [Source:HGNC Symbol;Acc:HGNC:10250]
N254	ENSSSCG00000038719	None		K258	ENSSSCG00000012018	CHODL	chondrolectin [Source:VGNC Symbol;Acc:VGNC:86655]
N254	ENSSSCG00000038719	None		K259	ENSSSCG00000012020	NCAM2	neural cell adhesion molecule 2 [Source:VGNC Symbol;Acc:VGNC:90595]
N255	ENSSSCG00000048147	None		K260	ENSSSCG00000025119	GRIK1	glutamate ionotropic receptor kainate type subunit 1 [Source:VGNC Symbol;Acc:VGNC:88677]
N255	ENSSSCG00000048147	None		K261	ENSSSCG00000034624	TMEM50B	transmembrane protein 50B [Source:VGNC Symbol;Acc:VGNC:94186]
N256	ENSSSCG00000046518	None		K262	ENSSSCG00000012054	DOP1B	DOP1 leucine zipper like protein B [Source:VGNC Symbol;Acc:VGNC:87409]
N257	ENSSSCG00000046518	None		K263	ENSSSCG00000012059	HLCS	holocarboxylase synthetase [Source:VGNC Symbol;Acc:VGNC:88895]
N258	ENSSSCG00000046518	None		K264	ENSSSCG00000012072	DSCAM	DS cell adhesion molecule [Source:VGNC Symbol;Acc:VGNC:87453]
N259	ENSSSCG00000046518	None		K265	ENSSSCG00000012075	FAM3B	FAM3 metabolism regulating signaling molecule B [Source:VGNC Symbol;Acc:VGNC:87968]
N259	ENSSSCG00000046518	None		K266	ENSSSCG00000009593	ROR2	receptor tyrosine kinase like orphan receptor 2 [Source:VGNC Symbol;Acc:VGNC:92407]
N260	ENSSSCG00000042270	None		K267	ENSSSCG00000009646	ADAM7	ADAM metallopeptidase domain 7 [Source:VGNC Symbol;Acc:VGNC:85070]
N260	ENSSSCG00000042270	None		K268	ENSSSCG00000009645	ADAMDEC1	ADAM like decysin 1 [Source:VGNC Symbol;Acc:VGNC:85071]
N261	ENSSSCG00000031589	None		K269	ENSSSCG00000009651	GNRH1	gonadotropin releasing hormone 1 [Source:VGNC Symbol;Acc:VGNC:88548]
N261	ENSSSCG00000031589	None		K270	ENSSSCG00000009652	KCTD9	potassium channel tetramerization domain containing 9 [Source:VGNC Symbol;Acc:VGNC:89404]
N262	ENSSSCG00000010212	None		K271	ENSSSCG00000028699	NEIL2	nei like DNA glycosylase 2 [Source:VGNC Symbol;Acc:VGNC:90673]
N263	ENSSSCG00000050004	None		K272	ENSSSCG00000009699	HPGD	15-hydroxyprostaglandin dehydrogenase [Source:VGNC Symbol;Acc:VGNC:88961]
N264	ENSSSCG00000039544	None		K273	ENSSSCG00000021805	GALNTL6	polypeptide N-acetylgalactosaminyltransferase like 6 [Source:VGNC Symbol;Acc:VGNC:103947]
N265	ENSSSCG00000045226	None		K274	ENSSSCG00000009708	AADAT	aminoadipate aminotransferase [Source:VGNC Symbol;Acc:VGNC:84938]
N266	ENSSSCG00000047151	None		K275	ENSSSCG00000009720	DDX60	DExD/H-box helicase 60 [Source:VGNC Symbol;Acc:VGNC:87234]
N267	ENSSSCG00000046576	None		K276	ENSSSCG00000009722	SPOCK3	SPARC (osteonectin), cwcv and kazal like domains proteoglycan 3 [Source:HGNC Symbol;Acc:HGNC:13565]
N268	ENSSSCG00000040511	None		K277	ENSSSCG00000009765	DNAH10	dynein axonemal heavy chain 10 [Source:VGNC Symbol;Acc:VGNC:87367]
N269	ENSSSCG00000051227	None		K278	ENSSSCG00000030289	PTPN11	protein tyrosine phosphatase non-receptor type 11 [Source:VGNC Symbol;Acc:VGNC:91972]
N270	ENSSSCG00000038734	None		K279	ENSSSCG00000032917	USP30	ubiquitin specific peptidase 30 [Source:VGNC Symbol;Acc:VGNC:94758]
N271	ENSSSCG00000042300	None		K280	ENSSSCG00000009968	TTC28	tetratricopeptide repeat domain 28 [Source:VGNC Symbol;Acc:VGNC:94543]
N272	ENSSSCG00000046973	None		K281	ENSSSCG00000010015	OSBP2	oxysterol binding protein 2 [Source:VGNC Symbol;Acc:VGNC:91067]
N273	ENSSSCG00000010426	protocadherin related 15 [Source:VGNC Symbol;Acc:VGNC:91213]		K282	ENSSSCG00000010052	BCR	BCR activator of RhoGEF and GTPase [Source:HGNC Symbol;Acc:HGNC:1014]
N274	ENSSSCG00000026798	cytochrome P450 family 2 subfamily C member 304 [Source:VGNC Symbol;Acc:VGNC:103354]		K283	ENSSSCG00000010142	RYR2	ryanodine receptor 2 [Source:VGNC Symbol;Acc:VGNC:92534]
N275	ENSSSCG00000051054	None		K284	ENSSSCG00000033692	B3GALNT2	beta-1,3-N-acetylgalactosaminyltransferase 2 [Source:VGNC Symbol;Acc:VGNC:85715]
N276	ENSSSCG00000044235	None		K285	ENSSSCG00000010162	SLC35F3	solute carrier family 35 member F3 [Source:VGNC Symbol;Acc:VGNC:93083]
N277	ENSSSCG00000010546	cytochrome P450 family 2 subfamily C member 33 [Source:NCBI gene (formerly Entrezgene);Acc:403107]		K286	ENSSSCG00000010163	KCNK1	potassium two pore domain channel subfamily K member 1 [Source:VGNC Symbol;Acc:VGNC:89363]
N278	ENSSSCG00000047482	None		K287	ENSSSCG00000010170	DISC1	DISC1 scaffold protein [Source:VGNC Symbol;Acc:VGNC:87317]
N279	ENSSSCG00000050286	None		K288	ENSSSCG00000010187	TAF5L	TATA-box binding protein associated factor 5 like [Source:VGNC Symbol;Acc:VGNC:93718]
N280	ENSSSCG00000021947	AQN-1 protein [Source:NCBI gene (formerly Entrezgene);Acc:396829]		K289	ENSSSCG00000039215	PHYHIPL	phytanoyl-CoA 2-hydroxylase interacting protein like [Source:VGNC Symbol;Acc:VGNC:91407]
N281	ENSSSCG00000048831	None		K290	ENSSSCG00000033268	CABCOCO1	ciliary associated calcium binding coiled-coil 1 [Source:VGNC Symbol;Acc:VGNC:86107]
N282	ENSSSCG00000051322	None		K291	ENSSSCG00000036480	CTNNA3	catenin alpha 3 [Source:VGNC Symbol;Acc:VGNC:87064]
N283	ENSSSCG00000047934	None		K292	ENSSSCG00000010267	LRRC20	leucine rich repeat containing 20 [Source:VGNC Symbol;Acc:VGNC:89830]
N284	ENSSSCG00000049223	None		K293	ENSSSCG00000010288	DNAJB12	DnaJ heat shock protein family (Hsp40) member B12 [Source:VGNC Symbol;Acc:VGNC:96679]
N285	ENSSSCG00000047486	None		K294	ENSSSCG00000010289	MICU1	mitochondrial calcium uptake 1 [Source:VGNC Symbol;Acc:VGNC:90211]
N286	ENSSSCG00000048868	None		K295	ENSSSCG00000010344	NRG3	neuregulin 3 [Source:VGNC Symbol;Acc:VGNC:104011]
N287	ENSSSCG00000037083	None		K296	ENSSSCG00000010348	CDHR1	cadherin related family member 1 [Source:VGNC Symbol;Acc:VGNC:86489]
N288	ENSSSCG00000047779	None		K297	ENSSSCG00000010352	GRID1	glutamate ionotropic receptor delta type subunit 1 [Source:VGNC Symbol;Acc:VGNC:88674]
N289	ENSSSCG00000049669	None		K298	ENSSSCG00000010429	PRKG1	protein kinase cGMP-dependent 1 [Source:VGNC Symbol;Acc:VGNC:91816]
N290	ENSSSCG00000015691	None		K299	ENSSSCG00000010456	PANK1	pantothenate kinase 1 [Source:VGNC Symbol;Acc:VGNC:107164]
N291	ENSSSCG00000030013	None		K300	ENSSSCG00000010457	KIF20B	kinesin family member 20B [Source:VGNC Symbol;Acc:VGNC:89463]
N292	ENSSSCG00000023479	None		K301	ENSSSCG00000036083	PCGF5	polycomb group ring finger 5 [Source:VGNC Symbol;Acc:VGNC:104016]
N293	ENSSSCG00000045909	None		K302	ENSSSCG00000010476	MYOF	myoferlin [Source:VGNC Symbol;Acc:VGNC:90538]
N294	ENSSSCG00000039209	None		K303	ENSSSCG00000035347	CYP2C42	cytochrome P450 C42 [Source:NCBI gene (formerly Entrezgene);Acc:403111]
N295	ENSSSCG00000047818	None		K304	ENSSSCG00000010509	PIK3AP1	phosphoinositide-3-kinase adaptor protein 1 [Source:VGNC Symbol;Acc:VGNC:91435]
N296	ENSSSCG00000043488	None		K305	ENSSSCG00000010543	ABCC2	ATP binding cassette subfamily C member 2 [Source:VGNC Symbol;Acc:VGNC:84956]
N297	ENSSSCG00000042956	None		K306	ENSSSCG00000019803	Y_RNA	Y RNA [Source:RFAM;Acc:RF00019]
N298	ENSSSCG00000044523	None		K307	ENSSSCG00000010544	DNMBP	dynamin binding protein [Source:HGNC Symbol;Acc:HGNC:30373]
N299	ENSSSCG00000047008	None		K308	ENSSSCG00000010586	SUFU	SUFU negative regulator of hedgehog signaling [Source:VGNC Symbol;Acc:VGNC:93608]
N300	ENSSSCG00000049682	None		K309	ENSSSCG00000010614	CFAP58	cilia and flagella associated protein 58 [Source:VGNC Symbol;Acc:VGNC:86603]
N301	ENSSSCG00000045358	None		K310	ENSSSCG00000010621	ADD3	adducin 3 [Source:VGNC Symbol;Acc:VGNC:85118]
N302	ENSSSCG00000050316	None		K311	ENSSSCG00000022128	MXI1	MAX interactor 1, dimerization protein [Source:HGNC Symbol;Acc:HGNC:7534]
N303	ENSSSCG00000031951	None		K312	ENSSSCG00000010631	GPAM	glycerol-3-phosphate acyltransferase, mitochondrial [Source:VGNC Symbol;Acc:VGNC:88570]
N304	ENSSSCG00000023419	Rho guanine nucleotide exchange factor 10 [Source:VGNC Symbol;Acc:VGNC:95605]		K313	ENSSSCG00000010645	NHLRC2	NHL repeat containing 2 [Source:VGNC Symbol;Acc:VGNC:90737]
N305	ENSSSCG00000048555	None		K314	ENSSSCG00000010653	TRUB1	TruB pseudouridine synthase family member 1 [Source:VGNC Symbol;Acc:VGNC:94478]
N306	ENSSSCG00000041174	None		K315	ENSSSCG00000010654	ATRNL1	attractin like 1 [Source:VGNC Symbol;Acc:VGNC:85685]
N307	ENSSSCG00000047791	None		K316	ENSSSCG00000010691	PLPP4	phospholipid phosphatase 4 [Source:VGNC Symbol;Acc:VGNC:91571]
N308	ENSSSCG00000044137	None		K317	ENSSSCG00000010692	WDR11	WD repeat domain 11 [Source:VGNC Symbol;Acc:VGNC:94906]
N309	ENSSSCG00000050580	None		K318	ENSSSCG00000010728	CPXM2	carboxypeptidase X, M14 family member 2 [Source:VGNC Symbol;Acc:VGNC:86969]
N310	ENSSSCG00000015802	family with sequence similarity 149 member A [Source:VGNC Symbol;Acc:VGNC:96044]		K319	ENSSSCG00000010755	PTPRE	protein tyrosine phosphatase receptor type E [Source:VGNC Symbol;Acc:VGNC:91986]
N311	ENSSSCG00000015814	None		K320	ENSSSCG00000010756	MGMT	O-6-methylguanine-DNA methyltransferase [Source:VGNC Symbol;Acc:VGNC:90200]
N312	ENSSSCG00000041466	None		K321	ENSSSCG00000037698	TCERG1L	transcription elongation regulator 1 like [Source:VGNC Symbol;Acc:VGNC:93816]
N313	ENSSSCG00000046193	None		K322	ENSSSCG00000010768	CFAP46	cilia and flagella associated protein 46 [Source:VGNC Symbol;Acc:VGNC:86601]
N314	ENSSSCG00000049254	None		K323	ENSSSCG00000039199	ADGRA1	adhesion G protein-coupled receptor A1 [Source:VGNC Symbol;Acc:VGNC:107244]
N315	ENSSSCG00000044341	None		K324	ENSSSCG00000016397	NEB	nebulin [Source:VGNC Symbol;Acc:VGNC:96437]
N316	ENSSSCG00000048524	None		K325	ENSSSCG00000027211	EPC2	enhancer of polycomb homolog 2 [Source:VGNC Symbol;Acc:VGNC:96045]
N317	ENSSSCG00000042894	None		K326	ENSSSCG00000015667	MBD5	methyl-CpG binding domain protein 5 [Source:VGNC Symbol;Acc:VGNC:95940]
N318	ENSSSCG00000043032	None		K327	ENSSSCG00000015671	ARHGAP15	Rho GTPase activating protein 15 [Source:VGNC Symbol;Acc:VGNC:95959]
N319	ENSSSCG00000041649	None		K328	ENSSSCG00000015673	KYNU	kynureninase [Source:VGNC Symbol;Acc:VGNC:96399]
N320	ENSSSCG00000044022	None		K329	ENSSSCG00000023746	LRP1B	LDL receptor related protein 1B [Source:HGNC Symbol;Acc:HGNC:6693]
N321	ENSSSCG00000049146	None		K330	ENSSSCG00000040172	THSD7B	thrombospondin type 1 domain containing 7B [Source:VGNC Symbol;Acc:VGNC:96216]
N322	ENSSSCG00000045112	None		K331	ENSSSCG00000015690	UBXN4	UBX domain protein 4 [Source:VGNC Symbol;Acc:VGNC:98397]
N323	ENSSSCG00000045276	None		K332	ENSSSCG00000015694	ZRANB3	zinc finger RANBP2-type containing 3 [Source:VGNC Symbol;Acc:VGNC:96073]
N324	ENSSSCG00000047733	None		K333	ENSSSCG00000015700	TMEM163	transmembrane protein 163 [Source:VGNC Symbol;Acc:VGNC:96078]
N325	ENSSSCG00000051478	None		K334	ENSSSCG00000015701	MGAT5	alpha-1,6-mannosylglycoprotein 6-beta-N-acetylglucosaminyltransferase [Source:VGNC Symbol;Acc:VGNC:96741]
N326	ENSSSCG00000046102	None		K335	ENSSSCG00000015733	GLI2	GLI family zinc finger 2 [Source:VGNC Symbol;Acc:VGNC:96324]
N327	ENSSSCG00000036274	UDP glucuronosyltransferase 1 family, polypeptide A6 [Source:NCBI gene (formerly Entrezgene);Acc:100152603]		K336	ENSSSCG00000015743	PTPN4	protein tyrosine phosphatase non-receptor type 4 [Source:VGNC Symbol;Acc:VGNC:96521]
N327	ENSSSCG00000036274	UDP glucuronosyltransferase 1 family, polypeptide A6 [Source:NCBI gene (formerly Entrezgene);Acc:100152603]		K337	ENSSSCG00000015741	CFAP221	cilia and flagella associated protein 221 [Source:VGNC Symbol;Acc:VGNC:96276]
N327	ENSSSCG00000036274	UDP glucuronosyltransferase 1 family, polypeptide A6 [Source:NCBI gene (formerly Entrezgene);Acc:100152603]		K338	ENSSSCG00000039562	TDRP	testis development related protein [Source:VGNC Symbol;Acc:VGNC:104069]
N328	ENSSSCG00000049095	None		K339	ENSSSCG00000023328	GPM6A	glycoprotein M6A [Source:VGNC Symbol;Acc:VGNC:98025]
N329	ENSSSCG00000045790	None		K340	ENSSSCG00000015801	TLR3	toll like receptor 3 [Source:NCBI gene (formerly Entrezgene);Acc:100037937]
N330	ENSSSCG00000032540	None		K341	ENSSSCG00000022671	GALNT13	polypeptide N-acetylgalactosaminyltransferase 13 [Source:VGNC Symbol;Acc:VGNC:95992]
N331	ENSSSCG00000037123	None		K342	ENSSSCG00000022496	STK39	serine/threonine kinase 39 [Source:VGNC Symbol;Acc:VGNC:98348]
N332	ENSSSCG00000045609	None		K343	ENSSSCG00000016002	CCDC141	coiled-coil domain containing 141 [Source:HGNC Symbol;Acc:HGNC:26821]
N333	ENSSSCG00000047211	None		K344	ENSSSCG00000016018	FRZB	frizzled related protein [Source:VGNC Symbol;Acc:VGNC:96308]
N334	ENSSSCG00000046966	None		K345	ENSSSCG00000016022	ZNF804A	zinc finger protein 804A [Source:VGNC Symbol;Acc:VGNC:95976]
N335	ENSSSCG00000034022	None		K346	ENSSSCG00000016042	ANKAR	ankyrin and armadillo repeat containing [Source:VGNC Symbol;Acc:VGNC:96126]
N336	ENSSSCG00000047519	None		K347	ENSSSCG00000016043	OSGEPL1	O-sialoglycoprotein endopeptidase like 1 [Source:VGNC Symbol;Acc:VGNC:95988]
N337	ENSSSCG00000033328	None		K348	ENSSSCG00000033941	C2orf88	chromosome 15 C2orf88 homolog [Source:VGNC Symbol;Acc:VGNC:96170]
N338	ENSSSCG00000044320	None		K349	ENSSSCG00000016052	MFSD6	major facilitator superfamily domain containing 6 [Source:VGNC Symbol;Acc:VGNC:96052]
N339	ENSSSCG00000041531	None		K350	ENSSSCG00000032814	DNAH7	dynein axonemal heavy chain 7 [Source:HGNC Symbol;Acc:HGNC:18661]
N340	ENSSSCG00000044598	None		K351	ENSSSCG00000016082	BOLL	boule homolog, RNA binding protein [Source:VGNC Symbol;Acc:VGNC:95610]
N341	ENSSSCG00000016823	C1q and TNF related 3 [Source:NCBI gene (formerly Entrezgene);Acc:100270814]		K352	ENSSSCG00000016117	CARF	calcium responsive transcription factor [Source:VGNC Symbol;Acc:VGNC:95615]
N341	ENSSSCG00000016823	C1q and TNF related 3 [Source:NCBI gene (formerly Entrezgene);Acc:100270814]		K353	ENSSSCG00000016123	PARD3B	par-3 family cell polarity regulator beta [Source:VGNC Symbol;Acc:VGNC:95618]
N342	ENSSSCG00000042373	None		K354	ENSSSCG00000016166	SPAG16	sperm associated antigen 16 [Source:HGNC Symbol;Acc:HGNC:23225]
N343	ENSSSCG00000051294	None		K355	ENSSSCG00000034282	ABCA12	ATP binding cassette subfamily A member 12 [Source:VGNC Symbol;Acc:VGNC:95624]
N344	ENSSSCG00000046118	None		K356	ENSSSCG00000016193	CNOT9	CCR4-NOT transcription complex subunit 9 [Source:VGNC Symbol;Acc:VGNC:95473]
N345	ENSSSCG00000048667	None		K357	ENSSSCG00000016223	ACSL3	acyl-CoA synthetase long chain family member 3 [Source:VGNC Symbol;Acc:VGNC:96295]
N346	ENSSSCG00000016970	survival of motor neuron 1, telomeric [Source:NCBI gene (formerly Entrezgene);Acc:100170853]		K358	ENSSSCG00000035058	PID1	phosphotyrosine interaction domain containing 1 [Source:VGNC Symbol;Acc:VGNC:96114]
N346	ENSSSCG00000016970	survival of motor neuron 1, telomeric [Source:NCBI gene (formerly Entrezgene);Acc:100170853]		K359	ENSSSCG00000016260	SLC16A14	solute carrier family 16 member 14 [Source:VGNC Symbol;Acc:VGNC:96129]
N347	ENSSSCG00000047960	None		K360	ENSSSCG00000016272	PSMD1	proteasome 26S subunit, non-ATPase 1 [Source:VGNC Symbol;Acc:VGNC:96511]
N348	ENSSSCG00000047119	None		K361	ENSSSCG00000022177	DIS3L2	DIS3 like 3'-5' exoribonuclease 2 [Source:VGNC Symbol;Acc:VGNC:96183]
N349	ENSSSCG00000034985	None		K362	ENSSSCG00000016328	RAB17	RAB17, member RAS onco family [Source:VGNC Symbol;Acc:VGNC:98240]
N350	ENSSSCG00000047890	None		K363	ENSSSCG00000016780	CTNND2	catenin delta 2 [Source:VGNC Symbol;Acc:VGNC:87068]
N351	ENSSSCG00000041107	None		K364	ENSSSCG00000028239	FBXL7	F-box and leucine rich repeat protein 7 [Source:VGNC Symbol;Acc:VGNC:98009]
N352	ENSSSCG00000049251	None		K365	ENSSSCG00000016793	ZNF622	zinc finger protein 622 [Source:VGNC Symbol;Acc:VGNC:95277]
N353	ENSSSCG00000046289	None		K366	ENSSSCG00000026842	CDH18	cadherin 18 [Source:VGNC Symbol;Acc:VGNC:86481]
N354	ENSSSCG00000021473	None		K367	ENSSSCG00000016802	CDH10	cadherin 10 [Source:VGNC Symbol;Acc:VGNC:86474]
N355	ENSSSCG00000049959	None		K368	ENSSSCG00000016809	DROSHA	drosha ribonuclease III [Source:VGNC Symbol;Acc:VGNC:87450]
N356	ENSSSCG00000050780	None		K369	ENSSSCG00000016816	ADAMTS12	ADAM metallopeptidase with thrombospondin type 1 motif 12 [Source:VGNC Symbol;Acc:VGNC:85074]
N357	ENSSSCG00000044701	None		K370	ENSSSCG00000016821	SLC45A2	solute carrier family 45 member 2 [Source:VGNC Symbol;Acc:VGNC:93123]
N358	ENSSSCG00000035371	None		K371	ENSSSCG00000016829	AGXT2	alanine--glyoxylate aminotransferase 2 [Source:VGNC Symbol;Acc:VGNC:97872]
N359	ENSSSCG00000033750	None		K372	ENSSSCG00000016846	WDR70	WD repeat domain 70 [Source:VGNC Symbol;Acc:VGNC:94937]
N360	ENSSSCG00000044899	None		K373	ENSSSCG00000016850	LIFR	LIF receptor subunit alpha [Source:HGNC Symbol;Acc:HGNC:6597]
N361	ENSSSCG00000007082	None		K374	ENSSSCG00000016853	RICTOR	RPTOR independent companion of MTOR complex 2 [Source:VGNC Symbol;Acc:VGNC:92303]
N362	ENSSSCG00000045192	None		K375	ENSSSCG00000016856	C9	complement C9 [Source:VGNC Symbol;Acc:VGNC:86083]
N363	ENSSSCG00000007181	None		K376	ENSSSCG00000016857	DAB2	DAB adaptor protein 2 [Source:VGNC Symbol;Acc:VGNC:87144]
N363	ENSSSCG00000007181	None		K377	ENSSSCG00000034966	TTC33	tetratricopeptide repeat domain 33 [Source:VGNC Symbol;Acc:VGNC:94547]
N363	ENSSSCG00000007181	None		K378	ENSSSCG00000016866	GHR	growth hormone receptor [Source:NCBI gene (formerly Entrezgene);Acc:397488]
N363	ENSSSCG00000007181	None		K379	ENSSSCG00000016867	CCDC152	coiled-coil domain containing 152 [Source:VGNC Symbol;Acc:VGNC:86264]
N364	ENSSSCG00000027665	None		K380	ENSSSCG00000029484	EMB	embigin [Source:VGNC Symbol;Acc:VGNC:87668]
N365	ENSSSCG00000027665	None		K381	ENSSSCG00000016894	ARL15	ADP ribosylation factor like GTPase 15 [Source:VGNC Symbol;Acc:VGNC:85520]
N366	ENSSSCG00000027665	None		K382	ENSSSCG00000016911	MTREX	Mtr4 exosome RNA helicase [Source:VGNC Symbol;Acc:VGNC:90470]
N367	ENSSSCG00000027665	None		K383	ENSSSCG00000016938	IPO11	importin 11 [Source:VGNC Symbol;Acc:VGNC:89176]
N368	ENSSSCG00000007186	None		K384	ENSSSCG00000016963	CCDC125	coiled-coil domain containing 125 [Source:VGNC Symbol;Acc:VGNC:86252]
N369	ENSSSCG00000007314	erythrocyte membrane protein band 4.1 like 1 [Source:VGNC Symbol;Acc:VGNC:107139]		K385	ENSSSCG00000037053	AK6	adenylate kinase 6 [Source:VGNC Symbol;Acc:VGNC:85211]
N370	ENSSSCG00000042019	None		K386	ENSSSCG00000016974	MAP1B	microtubule associated protein 1B [Source:VGNC Symbol;Acc:VGNC:89979]
N371	ENSSSCG00000051590	None		K387	ENSSSCG00000017012	SLIT3	slit guidance ligand 3 [Source:VGNC Symbol;Acc:VGNC:93205]
N372	ENSSSCG00000048424	None		K388	ENSSSCG00000040528	TTC1	tetratricopeptide repeat domain 1 [Source:VGNC Symbol;Acc:VGNC:104087]
N373	ENSSSCG00000050854	None		K389	ENSSSCG00000017051	SOX30	SRY-box transcription factor 30 [Source:VGNC Symbol;Acc:VGNC:93356]
N374	ENSSSCG00000047911	None		K390	ENSSSCG00000017052	ADAM19	ADAM metallopeptidase domain 19 [Source:VGNC Symbol;Acc:VGNC:85066]
N375	ENSSSCG00000041002	None		K391	ENSSSCG00000017058	MED7	mediator complex subunit 7 [Source:VGNC Symbol;Acc:VGNC:90123]
N376	ENSSSCG00000043535	None		K392	ENSSSCG00000022569	GRIA1	glutamate ionotropic receptor AMPA type subunit 1 [Source:VGNC Symbol;Acc:VGNC:88670]
N377	ENSSSCG00000044874	None		K393	ENSSSCG00000017095	SEMA5A	semaphorin 5A [Source:VGNC Symbol;Acc:VGNC:92706]
N378	ENSSSCG00000044315	None		K394	ENSSSCG00000038257	SGCZ	sarcoglycan zeta [Source:VGNC Symbol;Acc:VGNC:104055]
N379	ENSSSCG00000042794	None		K395	ENSSSCG00000006984	VPS37A	VPS37A subunit of ESCRT-I [Source:VGNC Symbol;Acc:VGNC:104092]
N380	ENSSSCG00000020913	None		K396	ENSSSCG00000036785	MTMR7	myotubularin related protein 7 [Source:HGNC Symbol;Acc:HGNC:7454]
N381	ENSSSCG00000032422	None		K397	ENSSSCG00000023054	IDO2	indoleamine 2,3-dioxygenase 2 [Source:VGNC Symbol;Acc:VGNC:96155]
N381	ENSSSCG00000032422	None		K398	ENSSSCG00000007022	ANK1	ankyrin 1 [Source:VGNC Symbol;Acc:VGNC:96344]
N382	ENSSSCG00000016475	None		K399	ENSSSCG00000007034	PSD3	pleckstrin and Sec7 domain containing 3 [Source:VGNC Symbol;Acc:VGNC:107166]
N382	ENSSSCG00000016475	None		K400	ENSSSCG00000032601	RASSF2	Ras association domain family member 2 [Source:VGNC Symbol;Acc:VGNC:96531]
N383	ENSSSCG00000045541	None		K401	ENSSSCG00000031670	U6	U6 spliceosomal RNA [Source:RFAM;Acc:RF00026]
N383	ENSSSCG00000045541	None		K402	ENSSSCG00000007046	TRMT6	tRNA methyltransferase 6 non-catalytic subunit [Source:VGNC Symbol;Acc:VGNC:95956]
N384	ENSSSCG00000044150	None		K403	ENSSSCG00000007056	PLCB1	phospholipase C beta 1 [Source:VGNC Symbol;Acc:VGNC:95706]
N384	ENSSSCG00000044150	None		K404	ENSSSCG00000007058	PLCB4	phospholipase C beta 4 [Source:VGNC Symbol;Acc:VGNC:96491]
N384	ENSSSCG00000044150	None		K405	ENSSSCG00000007072	SPTLC3	serine palmitoyltransferase long chain base subunit 3 [Source:VGNC Symbol;Acc:VGNC:95801]
N384	ENSSSCG00000044150	None		K406	ENSSSCG00000007094	DZANK1	double zinc ribbon and ankyrin repeat domains 1 [Source:VGNC Symbol;Acc:VGNC:95675]
N384	ENSSSCG00000044150	None		K407	ENSSSCG00000037604	U6	U6 spliceosomal RNA [Source:RFAM;Acc:RF00026]
N384	ENSSSCG00000044150	None		K408	ENSSSCG00000040449	ABHD12	abhydrolase domain containing 12, lysophospholipase [Source:VGNC Symbol;Acc:VGNC:95682]
N385	ENSSSCG00000032495	None		K409	ENSSSCG00000007135	NINL	ninein like [Source:VGNC Symbol;Acc:VGNC:96204]
N385	ENSSSCG00000032495	None		K410	ENSSSCG00000007151	CDC25B	cell division cycle 25B [Source:VGNC Symbol;Acc:VGNC:95839]
N386	ENSSSCG00000046886	None		K411	ENSSSCG00000027410	CBFA2T2	CBFA2/RUNX1 partner transcriptional co-repressor 2 [Source:VGNC Symbol;Acc:VGNC:96573]
N386	ENSSSCG00000046886	None		K412	ENSSSCG00000007275	RALY	RALY heteroous nuclear ribonucleoprotein [Source:VGNC Symbol;Acc:VGNC:95709]
N386	ENSSSCG00000046886	None		K413	ENSSSCG00000007282	PIGU	phosphatidylinositol glycan anchor biosynthesis class U [Source:VGNC Symbol;Acc:VGNC:95660]
N386	ENSSSCG00000046886	None		K414	ENSSSCG00000007346	ADIG	adipogenin [Source:VGNC Symbol;Acc:VGNC:96182]
N386	ENSSSCG00000046886	None		K415	ENSSSCG00000038990	PTPRT	protein tyrosine phosphatase receptor type T [Source:VGNC Symbol;Acc:VGNC:96524]
N386	ENSSSCG00000046886	None		K416	ENSSSCG00000033675	SPAI-2	sodium/potassium ATPase inhibitor SPAI-2 [Source:NCBI gene (formerly Entrezgene);Acc:445518]
N387	ENSSSCG00000031902	None		K417	ENSSSCG00000007453	EYA2	EYA transcriptional coactivator and phosphatase 2 [Source:VGNC Symbol;Acc:VGNC:96292]
N387	ENSSSCG00000031902	None		K418	ENSSSCG00000007488	DOK5	docking protein 5 [Source:VGNC Symbol;Acc:VGNC:95768]
N387	ENSSSCG00000041692	None		K419	ENSSSCG00000038631	TCFL5	transcription factor like 5 [Source:VGNC Symbol;Acc:VGNC:95537]
N387	ENSSSCG00000041692	None		K420	ENSSSCG00000034173	GID8	GID complex subunit 8 homolog [Source:VGNC Symbol;Acc:VGNC:95674]
N388	ENSSSCG00000036013	None		K421	ENSSSCG00000016403	VIPR2	vasoactive intestinal peptide receptor 2 [Source:VGNC Symbol;Acc:VGNC:94828]
N389	ENSSSCG00000032112	None		K422	ENSSSCG00000016423	DPP6	dipeptidyl peptidase like 6 [Source:VGNC Symbol;Acc:VGNC:87421]
N390	ENSSSCG00000041444	None		K423	ENSSSCG00000016473	EPHB6	EPH receptor B6 [Source:VGNC Symbol;Acc:VGNC:87740]
N391	ENSSSCG00000041528	None		K424	ENSSSCG00000016492	AGK	acylglycerol kinase [Source:VGNC Symbol;Acc:VGNC:85180]
N392	ENSSSCG00000035981	None		K425	ENSSSCG00000016494	BRAF	B-Raf proto-onco, serine/threonine kinase [Source:VGNC Symbol;Acc:VGNC:85866]
N393	ENSSSCG00000050786	None		K426	ENSSSCG00000032786	ZC3HAV1L	zinc finger CCCH-type containing, antiviral 1 like [Source:VGNC Symbol;Acc:VGNC:95103]
N394	ENSSSCG00000048245	None		K427	ENSSSCG00000016513	KIAA1549	KIAA1549 [Source:VGNC Symbol;Acc:VGNC:99719]
N395	ENSSSCG00000032920	None		K428	ENSSSCG00000021562	PLXNA4	plexin A4 [Source:VGNC Symbol;Acc:VGNC:98204]
N396	ENSSSCG00000042796	None		K429	ENSSSCG00000016553	COPG2	COPI coat complex subunit gamma 2 [Source:VGNC Symbol;Acc:VGNC:86898]
N397	ENSSSCG00000048227	None		K430	ENSSSCG00000022865	GRM8	glutamate metabotropic receptor 8 [Source:VGNC Symbol;Acc:VGNC:88705]
N398	ENSSSCG00000048859	None		K431	ENSSSCG00000016609	SLC13A1	solute carrier family 13 member 1 [Source:VGNC Symbol;Acc:VGNC:92929]
N399	ENSSSCG00000041476	None		K432	ENSSSCG00000016621	KCND2	potassium voltage-gated channel subfamily D member 2 [Source:HGNC Symbol;Acc:HGNC:6238]
N400	ENSSSCG00000045227	None		K433	ENSSSCG00000016625	CTTNBP2	cortactin binding protein 2 [Source:HGNC Symbol;Acc:HGNC:15679]
N401	ENSSSCG00000040035	None		K434	ENSSSCG00000016652	LRRN3	leucine rich repeat neuronal 3 [Source:VGNC Symbol;Acc:VGNC:89862]
N402	ENSSSCG00000033382	mucin 5AC, oligomeric mucus/gel-forming [Source:VGNC Symbol;Acc:VGNC:90483]		K435	ENSSSCG00000016650	IMMP2L	inner mitochondrial membrane peptidase subunit 2 [Source:HGNC Symbol;Acc:HGNC:14598]
N403	ENSSSCG00000041954	None		K436	ENSSSCG00000016657	AOAH	acyloxyacyl hydrolase [Source:VGNC Symbol;Acc:VGNC:85374]
N403	ENSSSCG00000041954	None		K437	ENSSSCG00000016659	KIAA0895	KIAA0895 [Source:VGNC Symbol;Acc:VGNC:89436]
N403	ENSSSCG00000041954	None		K438	ENSSSCG00000039703	EEPD1	endonuclease/exonuclease/phosphatase family domain containing 1 [Source:VGNC Symbol;Acc:VGNC:87559]
N404	ENSSSCG00000012878	immunoglobulin mu DNA binding protein 2 [Source:VGNC Symbol;Acc:VGNC:99779]		K439	ENSSSCG00000016665	BMPER	BMP binding endothelial regulator [Source:VGNC Symbol;Acc:VGNC:97902]
N405	ENSSSCG00000028537	None		K440	ENSSSCG00000024754	BBS9	Bardet-Biedl syndrome 9 [Source:HGNC Symbol;Acc:HGNC:30000]
N406	ENSSSCG00000028542	heteroous nuclear ribonucleoprotein U like 2 [Source:VGNC Symbol;Acc:VGNC:99758]		K441	ENSSSCG00000016688	CPVL	carboxypeptidase vitellogenic like [Source:VGNC Symbol;Acc:VGNC:86968]
N406	ENSSSCG00000028542	heteroous nuclear ribonucleoprotein U like 2 [Source:VGNC Symbol;Acc:VGNC:99758]		K442	ENSSSCG00000037598	SNX10	sorting nexin 10 [Source:VGNC Symbol;Acc:VGNC:93303]
N407	ENSSSCG00000045494	None		K443	ENSSSCG00000033313	C7orf31	chromosome 18 C7orf31 homolog [Source:VGNC Symbol;Acc:VGNC:85956]
N408	ENSSSCG00000029938	None		K444	ENSSSCG00000016716	GSDME	gasdermin E [Source:VGNC Symbol;Acc:VGNC:88719]
N409	ENSSSCG00000013100	None		K445	ENSSSCG00000016734	CCM2	CCM2 scaffold protein [Source:VGNC Symbol;Acc:VGNC:86343]
N409	ENSSSCG00000013100	None		K446	ENSSSCG00000031903	TNNT3	troponin T3, fast skeletal type [Source:VGNC Symbol;Acc:VGNC:94285]
N410	ENSSSCG00000043180	None		K447	ENSSSCG00000033043	SHANK2	SH3 and multiple ankyrin repeat domains 2 [Source:VGNC Symbol;Acc:VGNC:92835]
N411	ENSSSCG00000013132	None		K448	ENSSSCG00000012911	CARNS1	carnosine synthase 1 [Source:VGNC Symbol;Acc:VGNC:97913]
N412	ENSSSCG00000038922	None		K449	ENSSSCG00000037531	MAP3K11	mitogen-activated protein kinase kinase kinase 11 [Source:VGNC Symbol;Acc:VGNC:89982]
N413	ENSSSCG00000033378	None		K450	ENSSSCG00000012999	CAPN1	calpain 1 [Source:VGNC Symbol;Acc:VGNC:86170]
N414	ENSSSCG00000045087	None		K451	ENSSSCG00000013067	PHEROC	pheromaxein C subunit [Source:NCBI gene (formerly Entrezgene);Acc:100144470]
N415	ENSSSCG00000036715	None		K451	ENSSSCG00000013067	PHEROC	pheromaxein C subunit [Source:NCBI gene (formerly Entrezgene);Acc:100144470]
N416	ENSSSCG00000037942	None		K451	ENSSSCG00000013068	SCGB1D1	secretoglobin family 1D member 1 [Source:NCBI gene (formerly Entrezgene);Acc:449006]
N417	ENSSSCG00000040088	None		K451	ENSSSCG00000013068	SCGB1D1	secretoglobin family 1D member 1 [Source:NCBI gene (formerly Entrezgene);Acc:449006]
N418	ENSSSCG00000044923	None		K451	ENSSSCG00000013068	SCGB1D1	secretoglobin family 1D member 1 [Source:NCBI gene (formerly Entrezgene);Acc:449006]
N419	ENSSSCG00000027553	None		K452	ENSSSCG00000013095	PAG6	pregnancy-associated glycoprotein 6 [Source:NCBI gene (formerly Entrezgene);Acc:396749]
N420	ENSSSCG00000031326	None		K453	ENSSSCG00000013102	MS4A7	membrane spanning 4-domains A7 [Source:VGNC Symbol;Acc:VGNC:90413]
N421	ENSSSCG00000034028	None		K454	ENSSSCG00000042462	OR4D10	olfactory receptor family 4 subfamily D member 10 [Source:HGNC Symbol;Acc:HGNC:15173]
N422	ENSSSCG00000033331	None		K455	ENSSSCG00000032557	LDHB	lactate dehydrogenase B [Source:NCBI gene (formerly Entrezgene);Acc:100621540]
N423	ENSSSCG00000039933	None		K455	ENSSSCG00000032557	LDHB	lactate dehydrogenase B [Source:NCBI gene (formerly Entrezgene);Acc:100621540]
N424	ENSSSCG00000045014	None		K456	ENSSSCG00000013226	PTPMT1	protein tyrosine phosphatase mitochondrial 1 [Source:VGNC Symbol;Acc:VGNC:91971]
N424	ENSSSCG00000045014	None		K457	ENSSSCG00000013278	TSPAN18	tetraspanin 18 [Source:VGNC Symbol;Acc:VGNC:94507]
N425	ENSSSCG00000050639	None		K458	ENSSSCG00000013293	COMMD9	COMM domain containing 9 [Source:VGNC Symbol;Acc:VGNC:86891]
N426	ENSSSCG00000045067	None		K459	ENSSSCG00000013294	LDLRAD3	low density lipoprotein receptor class A domain containing 3 [Source:VGNC Symbol;Acc:VGNC:89672]
N426	ENSSSCG00000045067	None		K460	ENSSSCG00000026433	CCDC73	coiled-coil domain containing 73 [Source:VGNC Symbol;Acc:VGNC:86312]
N427	ENSSSCG00000046254	None		K461	ENSSSCG00000013339	ANO3	anoctamin 3 [Source:VGNC Symbol;Acc:VGNC:85356]
N428	ENSSSCG00000046306	None		K462	ENSSSCG00000013341	LUZP2	leucine zipper protein 2 [Source:VGNC Symbol;Acc:VGNC:98095]
N429	ENSSSCG00000047363	None		K463	ENSSSCG00000031940	GAS2	growth arrest specific 2 [Source:VGNC Symbol;Acc:VGNC:88354]
N430	ENSSSCG00000031436	None		K464	ENSSSCG00000013344	ANO5	anoctamin 5 [Source:VGNC Symbol;Acc:VGNC:85358]
N431	ENSSSCG00000039282	None		K465	ENSSSCG00000039940	NELL1	neural EGFL like 1 [Source:VGNC Symbol;Acc:VGNC:90683]
N432	ENSSSCG00000046672	None		K466	ENSSSCG00000013351	NAV2	neuron navigator 2 [Source:VGNC Symbol;Acc:VGNC:90588]
N433	ENSSSCG00000024950	None		K467	ENSSSCG00000042323	U6	U6 spliceosomal RNA [Source:RFAM;Acc:RF00026]
N434	ENSSSCG00000041023	None		K468	ENSSSCG00000037358	HPS5	HPS5 biosis of lysosomal organelles complex 2 subunit 2 [Source:NCBI gene (formerly Entrezgene);Acc:100049701]
N435	ENSSSCG00000043436	None		K469	ENSSSCG00000013399	TEAD1	TEA domain transcription factor 1 [Source:VGNC Symbol;Acc:VGNC:93853]
N436	ENSSSCG00000048778	None		K470	ENSSSCG00000013401	DKK3	dickkopf WNT signaling pathway inhibitor 3 [Source:VGNC Symbol;Acc:VGNC:87323]
N437	ENSSSCG00000040141	None		K471	ENSSSCG00000013403	GALNT18	polypeptide N-acetylgalactosaminyltransferase 18 [Source:VGNC Symbol;Acc:VGNC:88333]
N438	ENSSSCG00000046269	None		K472	ENSSSCG00000034569	OBSCN	obscurin, cytoskeletal calmodulin and titin-interacting RhoGEF [Source:HGNC Symbol;Acc:HGNC:15719]
N438	ENSSSCG00000046269	None		K473	ENSSSCG00000036630	GCSAML	germinal center associated signaling and motility like [Source:VGNC Symbol;Acc:VGNC:88392]
N439	ENSSSCG00000043915	None		K474	ENSSSCG00000036970	SUGP1	SURP and G-patch domain containing 1 [Source:VGNC Symbol;Acc:VGNC:93609]
N440	ENSSSCG00000048773	None		K475	ENSSSCG00000027013	CYP4F8	cytochrome P450 family 4 subfamily F member 8 [Source:HGNC Symbol;Acc:HGNC:2648]
N441	ENSSSCG00000032625	None		K476	ENSSSCG00000013842	CYP4F3	cytochrome P450 family 4 subfamily F member 3 [Source:HGNC Symbol;Acc:HGNC:2646]
N442	ENSSSCG00000045400	None		K477	ENSSSCG00000013769	C19orf67	chromosome 2 C19orf67 homolog [Source:VGNC Symbol;Acc:VGNC:86007]
N443	ENSSSCG00000042335	None		K478	ENSSSCG00000013764	RFX1	regulatory factor X1 [Source:VGNC Symbol;Acc:VGNC:92243]
N443	ENSSSCG00000042335	None		K479	ENSSSCG00000013642	PDE4A	phosphodiesterase 4A [Source:VGNC Symbol;Acc:VGNC:91254]
N443	ENSSSCG00000042335	None		K480	ENSSSCG00000013602	HNRNPM	heteroous nuclear ribonucleoprotein M [Source:VGNC Symbol;Acc:VGNC:88924]
N443	ENSSSCG00000042335	None		K481	ENSSSCG00000013594	FBN3	fibrillin 3 [Source:VGNC Symbol;Acc:VGNC:88026]
N444	ENSSSCG00000035597	None		K482	ENSSSCG00000038079	CLPP	caseinolytic mitochondrial matrix peptidase proteolytic subunit [Source:VGNC Symbol;Acc:VGNC:86777]
N445	ENSSSCG00000033545	None		K483	ENSSSCG00000035403	RFX2	regulatory factor X2 [Source:VGNC Symbol;Acc:VGNC:92244]
N445	ENSSSCG00000033545	None		K484	ENSSSCG00000021472	POLR2E	RNA polymerase II, I and III subunit E [Source:VGNC Symbol;Acc:VGNC:91649]
N446	ENSSSCG00000033666	None		K485	ENSSSCG00000014011	RASGEF1C	RasGEF domain family member 1C [Source:VGNC Symbol;Acc:VGNC:92110]
N447	ENSSSCG00000013954	None		K486	ENSSSCG00000024043	ADAMTS2	ADAM metallopeptidase with thrombospondin type 1 motif 2 [Source:VGNC Symbol;Acc:VGNC:85081]
N448	ENSSSCG00000045699	None		K487	ENSSSCG00000014030	PHYKPL	5-phosphohydroxy-L-lysine phospho-lyase [Source:VGNC Symbol;Acc:VGNC:98187]
N449	ENSSSCG00000047136	None		K488	ENSSSCG00000014044	NSD1	nuclear receptor binding SET domain protein 1 [Source:VGNC Symbol;Acc:VGNC:90904]
N450	ENSSSCG00000045379	None		K489	ENSSSCG00000022508	UIMC1	ubiquitin interaction motif containing 1 [Source:VGNC Symbol;Acc:VGNC:94693]
N451	ENSSSCG00000045951	None		K490	ENSSSCG00000014048	HK3	hexokinase 3 [Source:VGNC Symbol;Acc:VGNC:88893]
N452	ENSSSCG00000048260	None		K491	ENSSSCG00000014061	THOC3	THO complex 3 [Source:VGNC Symbol;Acc:VGNC:93958]
N453	ENSSSCG00000027903	None		K492	ENSSSCG00000028317	ARHGEF28	Rho guanine nucleotide exchange factor 28 [Source:VGNC Symbol;Acc:VGNC:85495]
N454	ENSSSCG00000035411	None		K493	ENSSSCG00000014082	POLK	DNA polymerase kappa [Source:VGNC Symbol;Acc:VGNC:91637]
N455	ENSSSCG00000038565	None		K494	ENSSSCG00000014083	ANKDD1B	ankyrin repeat and death domain containing 1B [Source:VGNC Symbol;Acc:VGNC:85312]
N456	ENSSSCG00000049827	None		K495	ENSSSCG00000038535	ARSB	arylsulfatase B [Source:VGNC Symbol;Acc:VGNC:96794]
N457	ENSSSCG00000013788	None		K496	ENSSSCG00000035757	SSBP2	single stranded DNA binding protein 2 [Source:VGNC Symbol;Acc:VGNC:93480]
N458	ENSSSCG00000036342	None		K497	ENSSSCG00000014136	VCAN	versican [Source:NCBI gene (formerly Entrezgene);Acc:397328]
N459	ENSSSCG00000021675	None		K498	ENSSSCG00000035025	ADGRV1	adhesion G protein-coupled receptor V1 [Source:VGNC Symbol;Acc:VGNC:96788]
N460	ENSSSCG00000034349	None		K499	ENSSSCG00000014176	RGMB	repulsive guidance molecule BMP co-receptor b [Source:VGNC Symbol;Acc:VGNC:92255]
N461	ENSSSCG00000044726	None		K500	ENSSSCG00000014179	FAM174A	family with sequence similarity 174 member A [Source:VGNC Symbol;Acc:VGNC:87931]
N462	ENSSSCG00000028385	None		K501	ENSSSCG00000014203	MCC	MCC regulator of WNT signaling pathway [Source:VGNC Symbol;Acc:VGNC:96588]
N463	ENSSSCG00000048881	None		K502	ENSSSCG00000014213	KCNN2	potassium calcium-activated channel subfamily N member 2 [Source:VGNC Symbol;Acc:VGNC:89380]
N464	ENSSSCG00000041312	None		K503	ENSSSCG00000014223	COMMD10	COMM domain containing 10 [Source:VGNC Symbol;Acc:VGNC:86886]
N465	ENSSSCG00000041949	None		K504	ENSSSCG00000014224	SEMA6A	semaphorin 6A [Source:VGNC Symbol;Acc:VGNC:92708]
N466	ENSSSCG00000033487	None		K505	ENSSSCG00000039760	PRR16	proline rich 16 [Source:VGNC Symbol;Acc:VGNC:91855]
N467	ENSSSCG00000031662	None		K506	ENSSSCG00000042728	U6	U6 spliceosomal RNA [Source:RFAM;Acc:RF00026]
N468	ENSSSCG00000046449	None		K507	ENSSSCG00000014255	SLC12A2	solute carrier family 12 member 2 [Source:VGNC Symbol;Acc:VGNC:92922]
N469	ENSSSCG00000041942	None		K508	ENSSSCG00000014261	MINAR2	membrane integral NOTCH2 associated receptor 2 [Source:VGNC Symbol;Acc:VGNC:90229]
N470	ENSSSCG00000047024	None		K509	ENSSSCG00000033213	LYRM7	LYR motif containing 7 [Source:VGNC Symbol;Acc:VGNC:89916]
N471	ENSSSCG00000033635	None		K510	ENSSSCG00000036686	CDC42SE2	CDC42 small effector 2 [Source:VGNC Symbol;Acc:VGNC:86461]
N472	ENSSSCG00000046190	None		K511	ENSSSCG00000014269	FNIP1	folliculin interacting protein 1 [Source:VGNC Symbol;Acc:VGNC:88187]
N473	ENSSSCG00000044953	None		K512	ENSSSCG00000014275	SLC22A4	solute carrier family 22 member 4 [Source:VGNC Symbol;Acc:VGNC:92981]
N473	ENSSSCG00000044953	None		K513	ENSSSCG00000014293	FSTL4	follistatin like 4 [Source:VGNC Symbol;Acc:VGNC:88256]
N473	ENSSSCG00000044953	None		K514	ENSSSCG00000033596	U6	U6 spliceosomal RNA [Source:RFAM;Acc:RF00026]
N473	ENSSSCG00000044953	None		K515	ENSSSCG00000014302	CDKL3	cyclin dependent kinase like 3 [Source:VGNC Symbol;Acc:VGNC:86512]
N473	ENSSSCG00000044953	None		K516	ENSSSCG00000026106	TXNDC15	thioredoxin domain containing 15 [Source:VGNC Symbol;Acc:VGNC:94605]
N474	ENSSSCG00000026402	None		K517	ENSSSCG00000014319	SMAD5	SMAD family member 5 [Source:VGNC Symbol;Acc:VGNC:93219]
N475	ENSSSCG00000013556	adhesion G protein-coupled receptor E1 [Source:VGNC Symbol;Acc:VGNC:85124]		K518	ENSSSCG00000014325	CDC23	cell division cycle 23 [Source:VGNC Symbol;Acc:VGNC:86445]
N476	ENSSSCG00000033949	None		K519	ENSSSCG00000024189	SIL1	SIL1 nucleotide exchange factor [Source:VGNC Symbol;Acc:VGNC:92875]
N477	ENSSSCG00000051188	None		K520	ENSSSCG00000014376	HARS2	histidyl-tRNA synthetase 2, mitochondrial [Source:VGNC Symbol;Acc:VGNC:99755]
N478	ENSSSCG00000014097	phosphodiesterase 8B [Source:VGNC Symbol;Acc:VGNC:100321]		K521	ENSSSCG00000032062	WDR55	WD repeat domain 55 [Source:VGNC Symbol;Acc:VGNC:94929]
N478	ENSSSCG00000014097	phosphodiesterase 8B [Source:VGNC Symbol;Acc:VGNC:100321]		K522	ENSSSCG00000029281	PCDHAC2	protocadherin alpha subfamily C, 2 [Source:HGNC Symbol;Acc:HGNC:8677]
N479	ENSSSCG00000046023	None		K523	ENSSSCG00000024998	PCDHA11	protocadherin alpha 11 [Source:HGNC Symbol;Acc:HGNC:8665]
N480	ENSSSCG00000046494	None		K524	ENSSSCG00000027371	PCDHGA4	protocadherin gamma subfamily A, 4 [Source:HGNC Symbol;Acc:HGNC:8702]
N481	ENSSSCG00000049220	None		K525	ENSSSCG00000046808	PCDHGA6	protocadherin gamma subfamily A, 6 [Source:HGNC Symbol;Acc:HGNC:8704]
N482	ENSSSCG00000048901	None		K526	ENSSSCG00000025295	NDFIP1	Nedd4 family interacting protein 1 [Source:VGNC Symbol;Acc:VGNC:90626]
N483	ENSSSCG00000047293	None		K527	ENSSSCG00000024954	FGF1	fibroblast growth factor 1 [Source:VGNC Symbol;Acc:VGNC:88100]
N484	ENSSSCG00000041876	None		K528	ENSSSCG00000014420	JAKMIP2	janus kinase and microtubule interacting protein 2 [Source:VGNC Symbol;Acc:VGNC:89274]
N485	ENSSSCG00000040936	None		K529	ENSSSCG00000034511	SPINK1	serine peptidase inhibitor Kazal type 1 [Source:VGNC Symbol;Acc:VGNC:100865]
N486	ENSSSCG00000049412	None		K530	ENSSSCG00000022352	SNORA70	Small nucleolar RNA SNORA70 [Source:RFAM;Acc:RF00156]
N487	ENSSSCG00000050427	None		K531	ENSSSCG00000014428	HTR4	5-hydroxytryptamine receptor 4 [Source:VGNC Symbol;Acc:VGNC:89002]
N488	ENSSSCG00000049209	None		K532	ENSSSCG00000007574	SDK1	sidekick cell adhesion molecule 1 [Source:VGNC Symbol;Acc:VGNC:92660]
N489	ENSSSCG00000034342	None		K533	ENSSSCG00000007585	ACTB	actin beta [Source:VGNC Symbol;Acc:VGNC:96915]
N490	ENSSSCG00000014296	voltage dependent anion channel 1 [Source:VGNC Symbol;Acc:VGNC:100881]		K534	ENSSSCG00000021285	RNF216	ring finger protein 216 [Source:VGNC Symbol;Acc:VGNC:92383]
N491	ENSSSCG00000036711	ubiquitin conjugating enzyme E2 D2 [Source:VGNC Symbol;Acc:VGNC:98391]		K535	ENSSSCG00000007590	PMS2	PMS1 homolog 2, mismatch repair system component [Source:VGNC Symbol;Acc:VGNC:98206]
N492	ENSSSCG00000048206	None		K536	ENSSSCG00000039842	ZSCAN25	zinc finger and SCAN domain containing 25 [Source:VGNC Symbol;Acc:VGNC:95329]
N493	ENSSSCG00000025603	None		K537	ENSSSCG00000023320	CYP3A29	cytochrome P450 family 3 subfamily A member 22 [Source:NCBI gene (formerly Entrezgene);Acc:100144468]
N494	ENSSSCG00000029442	None		K538	ENSSSCG00000021837	STYXL1	serine/threonine/tyrosine interacting like 1 [Source:HGNC Symbol;Acc:HGNC:18165]
N494	ENSSSCG00000029442	None		K539	ENSSSCG00000007727	AUTS2	activator of transcription and developmental regulator AUTS2 [Source:VGNC Symbol;Acc:VGNC:97897]
N495	ENSSSCG00000049531	None		K540	ENSSSCG00000007754	ITGAM	integrin subunit alpha M [Source:HGNC Symbol;Acc:HGNC:6149]
N496	ENSSSCG00000027852	None		K541	ENSSSCG00000007767	ZNF668	zinc finger protein 668 [Source:VGNC Symbol;Acc:VGNC:95290]
N496	ENSSSCG00000027852	None		K542	ENSSSCG00000007774	CTF1	cardiotrophin 1 [Source:VGNC Symbol;Acc:VGNC:102561]
N497	ENSSSCG00000040956	None		K543	ENSSSCG00000007797	ITGAL	integrin subunit alpha L [Source:VGNC Symbol;Acc:VGNC:89240]
N498	ENSSSCG00000040315	None		K544	ENSSSCG00000040888	KCTD13	potassium channel tetramerization domain containing 13 [Source:VGNC Symbol;Acc:VGNC:89393]
N499	ENSSSCG00000038182	None		K545	ENSSSCG00000007814	KATNIP	katanin interacting protein [Source:VGNC Symbol;Acc:VGNC:89434]
N500	ENSSSCG00000029257	None		K546	ENSSSCG00000007815	GTF3C1	ral transcription factor IIIC subunit 1 [Source:VGNC Symbol;Acc:VGNC:88738]
N501	ENSSSCG00000044189	None		K547	ENSSSCG00000036837	HS3ST4	heparan sulfate-glucosamine 3-sulfotransferase 4 [Source:VGNC Symbol;Acc:VGNC:106584]
N502	ENSSSCG00000047321	None		K548	ENSSSCG00000034720	IQCK	IQ motif containing K [Source:VGNC Symbol;Acc:VGNC:89191]
N503	ENSSSCG00000037652	None		K549	ENSSSCG00000037673	BFAR	bifunctional apoptosis regulator [Source:VGNC Symbol;Acc:VGNC:85809]
N504	ENSSSCG00000046509	None		K550	ENSSSCG00000039171	MRTFB	myocardin related transcription factor B [Source:VGNC Symbol;Acc:VGNC:90404]
N505	ENSSSCG00000025940	None		K551	ENSSSCG00000007926	SEC14L5	SEC14 like lipid binding 5 [Source:VGNC Symbol;Acc:VGNC:92670]
N505	ENSSSCG00000025940	None		K552	ENSSSCG00000037686	TBL3	transducin beta like 3 [Source:VGNC Symbol;Acc:VGNC:93790]
N506	ENSSSCG00000043842	None		K553	ENSSSCG00000033697	RPS2	ribosomal protein S2 [Source:HGNC Symbol;Acc:HGNC:10404]
N507	ENSSSCG00000043769	None		K554	ENSSSCG00000034728	RNF151	ring finger protein 151 [Source:VGNC Symbol;Acc:VGNC:92363]
N508	ENSSSCG00000051777	None		K555	ENSSSCG00000034607	OGN	osteoglycin [Source:VGNC Symbol;Acc:VGNC:91028]
N509	ENSSSCG00000031411	None		K556	ENSSSCG00000008070	CENPP	centromere protein P [Source:VGNC Symbol;Acc:VGNC:98865]
N510	ENSSSCG00000051021	None		K557	ENSSSCG00000008115	MAL	mal, T cell differentiation protein [Source:HGNC Symbol;Acc:HGNC:6817]
N511	ENSSSCG00000007639	None		K558	ENSSSCG00000008111	NPHP1	nephrocystin 1 [Source:VGNC Symbol;Acc:VGNC:90848]
N512	ENSSSCG00000046525	None		K559	ENSSSCG00000008144	NCK2	NCK adaptor protein 2 [Source:NCBI gene (formerly Entrezgene);Acc:100192439]
N513	ENSSSCG00000007631	None		K560	ENSSSCG00000008179	REV1	REV1 DNA directed polymerase [Source:HGNC Symbol;Acc:HGNC:14060]
N514	ENSSSCG00000042857	None		K561	ENSSSCG00000008181	TXNDC9	thioredoxin domain containing 9 [Source:VGNC Symbol;Acc:VGNC:94609]
N515	ENSSSCG00000007644	None		K562	ENSSSCG00000008208	EIF2AK3	eukaryotic translation initiation factor 2 alpha kinase 3 [Source:VGNC Symbol;Acc:VGNC:87608]
N516	ENSSSCG00000038557	None		K563	ENSSSCG00000024564	IMMT	inner membrane mitochondrial protein [Source:VGNC Symbol;Acc:VGNC:89124]
N517	ENSSSCG00000044261	None		K564	ENSSSCG00000045529	DNAH6	dynein axonemal heavy chain 6 [Source:VGNC Symbol;Acc:VGNC:106573]
N518	ENSSSCG00000045286	None		K565	ENSSSCG00000008300	STAMBP	STAM binding protein [Source:VGNC Symbol;Acc:VGNC:93526]
N519	ENSSSCG00000007826	None		K566	ENSSSCG00000022708	ZNF638	zinc finger protein 638 [Source:VGNC Symbol;Acc:VGNC:95281]
N520	ENSSSCG00000039712	None		K567	ENSSSCG00000008318	VAX2	ventral anterior homeobox 2 [Source:VGNC Symbol;Acc:VGNC:94810]
N521	ENSSSCG00000036379	None		K568	ENSSSCG00000008372	EHBP1	EH domain binding protein 1 [Source:VGNC Symbol;Acc:VGNC:87593]
N522	ENSSSCG00000035000	None		K569	ENSSSCG00000008434	TTC7A	tetratricopeptide repeat domain 7A [Source:VGNC Symbol;Acc:VGNC:94557]
N523	ENSSSCG00000042476	None		K570	ENSSSCG00000021325	MCFD2	multiple coagulation factor deficiency 2, ER cargo receptor complex subunit [Source:VGNC Symbol;Acc:VGNC:103980]
N524	ENSSSCG00000041620	None		K571	ENSSSCG00000008444	PRKCE	protein kinase C epsilon [Source:VGNC Symbol;Acc:VGNC:91807]
N525	ENSSSCG00000007873	None		K572	ENSSSCG00000008445	SRBD1	S1 RNA binding domain 1 [Source:VGNC Symbol;Acc:VGNC:93447]
N526	ENSSSCG00000049077	None		K573	ENSSSCG00000008496	EIF2AK2	eukaryotic translation initiation factor 2 alpha kinase 2 [Source:VGNC Symbol;Acc:VGNC:87607]
N527	ENSSSCG00000049172	None		K574	ENSSSCG00000008510	LTBP1	latent transforming growth factor beta binding protein 1 [Source:VGNC Symbol;Acc:VGNC:89885]
N528	ENSSSCG00000047523	None		K575	ENSSSCG00000008521	SRD5A2	steroid 5 alpha-reductase 2 [Source:VGNC Symbol;Acc:VGNC:93449]
N529	ENSSSCG00000050566	None		K576	ENSSSCG00000008524	GALNT14	polypeptide N-acetylgalactosaminyltransferase 14 [Source:VGNC Symbol;Acc:VGNC:88330]
N530	ENSSSCG00000051503	None		K577	ENSSSCG00000008574	KIF3C	kinesin family member 3C [Source:VGNC Symbol;Acc:VGNC:89471]
N531	ENSSSCG00000043638	None		K578	ENSSSCG00000008624	LPIN1	lipin 1 [Source:VGNC Symbol;Acc:VGNC:89793]
N532	ENSSSCG00000043219	None		K579	ENSSSCG00000036160	ZNF250	zinc finger protein 250 [Source:HGNC Symbol;Acc:HGNC:13044]
N533	ENSSSCG00000042831	None		K580	ENSSSCG00000040119	TIGD5	tigger transposable element derived 5 [Source:VGNC Symbol;Acc:VGNC:98876]
N534	ENSSSCG00000042975	None		K581	ENSSSCG00000038397	PTK2	protein tyrosine kinase 2 [Source:VGNC Symbol;Acc:VGNC:98840]
N535	ENSSSCG00000042279	None		K582	ENSSSCG00000005934	TRAPPC9	trafficking protein particle complex subunit 9 [Source:VGNC Symbol;Acc:VGNC:94380]
N536	ENSSSCG00000047813	None		K583	ENSSSCG00000005969	WASHC5	WASH complex subunit 5 [Source:VGNC Symbol;Acc:VGNC:94896]
N537	ENSSSCG00000033808	None		K584	ENSSSCG00000024412	RNF139	ring finger protein 139 [Source:HGNC Symbol;Acc:HGNC:17023]
N538	ENSSSCG00000020750	None		K585	ENSSSCG00000033333	FER1L6	fer-1 like family member 6 [Source:VGNC Symbol;Acc:VGNC:88086]
N539	ENSSSCG00000032237	None		K586	ENSSSCG00000036553	SAMD12	sterile alpha motif domain containing 12 [Source:VGNC Symbol;Acc:VGNC:92565]
N539	ENSSSCG00000032237	None		K587	ENSSSCG00000006029	NUDCD1	NudC domain containing 1 [Source:VGNC Symbol;Acc:VGNC:90949]
N539	ENSSSCG00000032237	None		K588	ENSSSCG00000006035	ANGPT1	angiopoietin 1 [Source:VGNC Symbol;Acc:VGNC:98732]
N539	ENSSSCG00000032237	None		K589	ENSSSCG00000031957	RIMS2	regulating synaptic membrane exocytosis 2 [Source:HGNC Symbol;Acc:HGNC:17283]
N539	ENSSSCG00000032237	None		K590	ENSSSCG00000006059	NCALD	neurocalcin delta [Source:VGNC Symbol;Acc:VGNC:90594]
N539	ENSSSCG00000032237	None		K591	ENSSSCG00000027587	SPAG1	sperm associated antigen 1 [Source:VGNC Symbol;Acc:VGNC:93371]
N539	ENSSSCG00000032237	None		K592	ENSSSCG00000006073	OSR2	odd-skipped related transciption factor 2 [Source:VGNC Symbol;Acc:VGNC:91084]
N539	ENSSSCG00000032237	None		K593	ENSSSCG00000006074	STK3	serine/threonine kinase 3 [Source:VGNC Symbol;Acc:VGNC:98347]
N539	ENSSSCG00000032237	None		K594	ENSSSCG00000006082	MATN2	matrilin 2 [Source:VGNC Symbol;Acc:VGNC:90043]
N539	ENSSSCG00000032237	None		K595	ENSSSCG00000006089	PTDSS1	phosphatidylserine synthase 1 [Source:VGNC Symbol;Acc:VGNC:91945]
N540	ENSSSCG00000036224	None		K596	ENSSSCG00000006105	GEM	GTP binding protein overexpressed in skeletal muscle [Source:VGNC Symbol;Acc:VGNC:88410]
N541	ENSSSCG00000047330	None		K597	ENSSSCG00000006101	RAD54B	RAD54 homolog B [Source:VGNC Symbol;Acc:VGNC:98843]
N541	ENSSSCG00000047330	None		K598	ENSSSCG00000006116	SLC26A7	solute carrier family 26 member 7 [Source:VGNC Symbol;Acc:VGNC:93032]
N541	ENSSSCG00000047330	None		K599	ENSSSCG00000039660	LRRC69	leucine rich repeat containing 69 [Source:HGNC Symbol;Acc:HGNC:34303]
N541	ENSSSCG00000047330	None		K600	ENSSSCG00000040562	C8orf88	chromosome 4 C8orf88 homolog [Source:VGNC Symbol;Acc:VGNC:86037]
N541	ENSSSCG00000047330	None		K601	ENSSSCG00000031424	NECAB1	N-terminal EF-hand calcium binding protein 1 [Source:VGNC Symbol;Acc:VGNC:90659]
N541	ENSSSCG00000047330	None		K602	ENSSSCG00000036161	CNBD1	cyclic nucleotide binding domain containing 1 [Source:VGNC Symbol;Acc:VGNC:86810]
N541	ENSSSCG00000047330	None		K603	ENSSSCG00000006137	WWP1	WW domain containing E3 ubiquitin protein ligase 1 [Source:VGNC Symbol;Acc:VGNC:94989]
N541	ENSSSCG00000047330	None		K604	ENSSSCG00000006186	TRPA1	transient receptor potential cation channel subfamily A member 1 [Source:VGNC Symbol;Acc:VGNC:94459]
N541	ENSSSCG00000047330	None		K605	ENSSSCG00000006194	NCOA2	nuclear receptor coactivator 2 [Source:VGNC Symbol;Acc:VGNC:90616]
N541	ENSSSCG00000047330	None		K606	ENSSSCG00000006196	SLCO5A1	solute carrier organic anion transporter family member 5A1 [Source:HGNC Symbol;Acc:HGNC:19046]
N542	ENSSSCG00000008222	charged multivesicular body protein 3 [Source:VGNC Symbol;Acc:VGNC:106570]		K607	ENSSSCG00000006199	PREX2	phosphatidylinositol-3,4,5-trisphosphate dependent Rac exchange factor 2 [Source:VGNC Symbol;Acc:VGNC:91791]
N542	ENSSSCG00000008222	charged multivesicular body protein 3 [Source:VGNC Symbol;Acc:VGNC:106570]		K608	ENSSSCG00000006232	RAB2A	RAB2A, member RAS onco family [Source:VGNC Symbol;Acc:VGNC:98252]
N543	ENSSSCG00000041287	None		K609	ENSSSCG00000006274	PRKDC	protein kinase, DNA-activated, catalytic subunit [Source:VGNC Symbol;Acc:VGNC:91815]
N544	ENSSSCG00000049840	None		K610	ENSSSCG00000006289	F5	coagulation factor V [Source:VGNC Symbol;Acc:VGNC:87865]
N545	ENSSSCG00000043092	None		K611	ENSSSCG00000006294	NME7	NME/NM23 family member 7 [Source:VGNC Symbol;Acc:VGNC:90794]
N546	ENSSSCG00000050741	None		K612	ENSSSCG00000006299	TBX19	T-box transcription factor 19 [Source:VGNC Symbol;Acc:VGNC:93797]
N547	ENSSSCG00000025224	acylphosphatase 2 [Source:VGNC Symbol;Acc:VGNC:97030]		K613	ENSSSCG00000006307	RCSD1	RCSD domain containing 1 [Source:VGNC Symbol;Acc:VGNC:92186]
N548	ENSSSCG00000047389	None		K614	ENSSSCG00000037821	RGS5	regulator of G protein signaling 5 [Source:VGNC Symbol;Acc:VGNC:98844]
N549	ENSSSCG00000044260	None		K615	ENSSSCG00000006361	PPOX	protoporphyrinogen oxidase [Source:VGNC Symbol;Acc:VGNC:91714]
N550	ENSSSCG00000048362	None		K616	ENSSSCG00000006360	B4GALT3	beta-1,4-galactosyltransferase 3 [Source:VGNC Symbol;Acc:VGNC:97899]
N551	ENSSSCG00000048968	None		K617	ENSSSCG00000025885	ITLN2	intelectin 2 [Source:NCBI gene (formerly Entrezgene);Acc:100144619]
N552	ENSSSCG00000042159	None		K618	ENSSSCG00000006374	CD244	CD244 molecule [Source:VGNC Symbol;Acc:VGNC:86400]
N553	ENSSSCG00000049634	None		K619	ENSSSCG00000006423	OR6N2	olfactory receptor family 6 subfamily N member 2 [Source:HGNC Symbol;Acc:HGNC:15035]
N554	ENSSSCG00000008533	None		K620	ENSSSCG00000006494	SLC25A44	solute carrier family 25 member 44 [Source:VGNC Symbol;Acc:VGNC:93017]
N555	ENSSSCG00000051420	None		K621	ENSSSCG00000050915	PMF1	polyamine modulated factor 1 [Source:NCBI gene (formerly Entrezgene);Acc:100144449]
N556	ENSSSCG00000045751	None		K622	ENSSSCG00000006496	LMNA	lamin A/C [Source:VGNC Symbol;Acc:VGNC:98815]
N557	ENSSSCG00000005880	chromosome 4 C8orf33 homolog [Source:VGNC Symbol;Acc:VGNC:86033]		K623	ENSSSCG00000031869	VPS72	vacuolar protein sorting 72 homolog [Source:VGNC Symbol;Acc:VGNC:94863]
N558	ENSSSCG00000046642	None		K624	ENSSSCG00000029230	ECM1	extracellular matrix protein 1 [Source:VGNC Symbol;Acc:VGNC:87533]
N559	ENSSSCG00000005961	None		K625	ENSSSCG00000026395	TARS2	threonyl-tRNA synthetase 2, mitochondrial [Source:VGNC Symbol;Acc:VGNC:96766]
N560	ENSSSCG00000047619	None		K626	ENSSSCG00000006701	CHD1L	chromodomain helicase DNA binding protein 1 like [Source:VGNC Symbol;Acc:VGNC:86630]
N561	ENSSSCG00000049874	None		K627	ENSSSCG00000024481	PDE4DIP	phosphodiesterase 4D interacting protein [Source:HGNC Symbol;Acc:HGNC:15580]
N562	ENSSSCG00000006025	None		K628	ENSSSCG00000006730	MAN1A2	mannosidase alpha class 1A member 2 [Source:VGNC Symbol;Acc:VGNC:89967]
N563	ENSSSCG00000042427	None		K629	ENSSSCG00000006755	DENND2C	DENN domain containing 2C [Source:HGNC Symbol;Acc:HGNC:24748]
N564	ENSSSCG00000047822	None		K630	ENSSSCG00000028620	ABCD3	ATP binding cassette subfamily D member 3 [Source:VGNC Symbol;Acc:VGNC:84963]
N565	ENSSSCG00000043673	None		K631	ENSSSCG00000006897	CCDC18	coiled-coil domain containing 18 [Source:VGNC Symbol;Acc:VGNC:86277]
N566	ENSSSCG00000049687	None		K632	ENSSSCG00000006901	EVI5	ecotropic viral integration site 5 [Source:VGNC Symbol;Acc:VGNC:98793]
N567	ENSSSCG00000043210	None		K633	ENSSSCG00000006917	LRRC8C	leucine rich repeat containing 8 VRAC subunit C [Source:VGNC Symbol;Acc:VGNC:98087]
N568	ENSSSCG00000035526	None		K634	ENSSSCG00000006927	PKN2	protein kinase N2 [Source:VGNC Symbol;Acc:VGNC:91482]
N569	ENSSSCG00000045252	None		K635	ENSSSCG00000030125	SELENOF	selenoprotein F [Source:VGNC Symbol;Acc:VGNC:98854]
N570	ENSSSCG00000033751	None		K636	ENSSSCG00000006933	CLCA1	chloride channel accessory 1 [Source:VGNC Symbol;Acc:VGNC:86722]
N571	ENSSSCG00000044016	None		K637	ENSSSCG00000006932	CLCA4	chloride channel accessory 4 [Source:HGNC Symbol;Acc:HGNC:2018]
N572	ENSSSCG00000031906	None		K638	ENSSSCG00000006935	CLCA2	chloride channel accessory 2 [Source:VGNC Symbol;Acc:VGNC:86723]
N573	ENSSSCG00000046735	None		K639	ENSSSCG00000031361	CELSR1	cadherin EGF LAG seven-pass G-type receptor 1 [Source:HGNC Symbol;Acc:HGNC:1850]
N574	ENSSSCG00000046173	None		K640	ENSSSCG00000000006	PPARA	peroxisome proliferator activated receptor alpha [Source:VGNC Symbol;Acc:VGNC:91682]
N575	ENSSSCG00000051708	None		K641	ENSSSCG00000031423	UPK3A	uroplakin 3A [Source:VGNC Symbol;Acc:VGNC:94724]
N576	ENSSSCG00000047515	None		K642	ENSSSCG00000000014	FAM118A	family with sequence similarity 118 member A [Source:VGNC Symbol;Acc:VGNC:87893]
N577	ENSSSCG00000043396	None		K643	ENSSSCG00000035152	TEF	TEF transcription factor, PAR bZIP family member [Source:VGNC Symbol;Acc:VGNC:93864]
N578	ENSSSCG00000044489	None		K644	ENSSSCG00000000093	DNAL4	dynein axonemal light chain 4 [Source:VGNC Symbol;Acc:VGNC:87374]
N579	ENSSSCG00000038647	None		K645	ENSSSCG00000000144	TXN2	thioredoxin 2 [Source:VGNC Symbol;Acc:VGNC:94602]
N580	ENSSSCG00000047201	None		K646	ENSSSCG00000040453	SYN3	synapsin III [Source:HGNC Symbol;Acc:HGNC:11496]
N581	ENSSSCG00000006704	None		K647	ENSSSCG00000000167	RIC8B	RIC8 guanine nucleotide exchange factor B [Source:VGNC Symbol;Acc:VGNC:92302]
N581	ENSSSCG00000006704	None		K648	ENSSSCG00000000199	SPATS2	spermatogenesis associated serine rich 2 [Source:HGNC Symbol;Acc:HGNC:18650]
N581	ENSSSCG00000006704	None		K649	ENSSSCG00000028516	LARP4	La ribonucleoprotein 4 [Source:VGNC Symbol;Acc:VGNC:89641]
N581	ENSSSCG00000006704	None		K650	ENSSSCG00000029196	DIP2B	disco interacting B [Source:VGNC Symbol;Acc:VGNC:87306]
N581	ENSSSCG00000006704	None		K651	ENSSSCG00000000248	KRT5	keratin 5 [Source:HGNC Symbol;Acc:HGNC:6442]
N581	ENSSSCG00000006704	None		K652	ENSSSCG00000000249	KRT72	keratin 72 [Source:VGNC Symbol;Acc:VGNC:107239]
N581	ENSSSCG00000006704	None		K653	ENSSSCG00000000299	TESPA1	thymocyte expressed, positive selection associated 1 [Source:VGNC Symbol;Acc:VGNC:93887]
N581	ENSSSCG00000006704	None		K654	ENSSSCG00000038691	OR10A7	olfactory receptor family 10 subfamily A member 7 [Source:HGNC Symbol;Acc:HGNC:15329]
N581	ENSSSCG00000006704	None		K655	ENSSSCG00000045110	OR6C2	olfactory receptor family 6 subfamily C member 2 [Source:HGNC Symbol;Acc:HGNC:15436]
N581	ENSSSCG00000006704	None		K656	ENSSSCG00000037597	CDK2	cyclin dependent kinase 2 [Source:NCBI gene (formerly Entrezgene);Acc:100154715]
N581	ENSSSCG00000006704	None		K657	ENSSSCG00000000402	RBMS2	RNA binding motif single stranded interacting protein 2 [Source:VGNC Symbol;Acc:VGNC:98286]
N581	ENSSSCG00000006704	None		K658	ENSSSCG00000000406	PTGES3	prostaglandin E synthase 3 [Source:VGNC Symbol;Acc:VGNC:91952]
N581	ENSSSCG00000006704	None		K659	ENSSSCG00000000419	RDH16	retinol dehydrogenase 16 (all-trans) [Source:NCBI gene (formerly Entrezgene);Acc:100511633]
N581	ENSSSCG00000006704	None		K660	ENSSSCG00000037767	TSFM	Ts translation elongation factor, mitochondrial [Source:VGNC Symbol;Acc:VGNC:94486]
N582	ENSSSCG00000047722	None		K661	ENSSSCG00000026004	MSRB3	methionine sulfoxide reductase B3 [Source:VGNC Symbol;Acc:VGNC:90427]
N583	ENSSSCG00000037808	None		K662	ENSSSCG00000000475	IRAK3	interleukin 1 receptor associated kinase 3 [Source:VGNC Symbol;Acc:VGNC:89201]
N584	ENSSSCG00000033730	None		K663	ENSSSCG00000000477	HELB	DNA helicase B [Source:VGNC Symbol;Acc:VGNC:88837]
N585	ENSSSCG00000043757	None		K664	ENSSSCG00000000551	ARNTL2	aryl hydrocarbon receptor nuclear translocator like 2 [Source:VGNC Symbol;Acc:VGNC:103217]
N586	ENSSSCG00000049402	None		K665	ENSSSCG00000000553	TM7SF3	transmembrane 7 superfamily member 3 [Source:VGNC Symbol;Acc:VGNC:94035]
N587	ENSSSCG00000036331	amylase, alpha 2B (pancreatic) [Source:NCBI gene (formerly Entrezgene);Acc:397397]		K666	ENSSSCG00000027144	LMNTD1	lamin tail domain containing 1 [Source:VGNC Symbol;Acc:VGNC:89762]
N587	ENSSSCG00000036331	amylase, alpha 2B (pancreatic) [Source:NCBI gene (formerly Entrezgene);Acc:397397]		K667	ENSSSCG00000026724	PLBD1	phospholipase B domain containing 1 [Source:NCBI gene (formerly Entrezgene);Acc:100155493]
N587	ENSSSCG00000036331	amylase, alpha 2B (pancreatic) [Source:NCBI gene (formerly Entrezgene);Acc:397397]		K668	ENSSSCG00000032804	BORCS5	BLOC-1 related complex subunit 5 [Source:HGNC Symbol;Acc:HGNC:17950]
N587	ENSSSCG00000036331	amylase, alpha 2B (pancreatic) [Source:NCBI gene (formerly Entrezgene);Acc:397397]		K669	ENSSSCG00000000629	TP23	basic proline-rich protein [Source:NCBI gene (formerly Entrezgene);Acc:100049648]
N587	ENSSSCG00000036331	amylase, alpha 2B (pancreatic) [Source:NCBI gene (formerly Entrezgene);Acc:397397]		K670	ENSSSCG00000025179	NECAP1	NECAP endocytosis associated 1 [Source:VGNC Symbol;Acc:VGNC:90660]
N588	ENSSSCG00000028277	None		K671	ENSSSCG00000025252	PEX5	peroxisomal biosis factor 5 [Source:VGNC Symbol;Acc:VGNC:91328]
N588	ENSSSCG00000028277	None		K672	ENSSSCG00000000720	AKAP3	A-kinase anchoring protein 3 [Source:VGNC Symbol;Acc:VGNC:85218]
N588	ENSSSCG00000028277	None		K673	ENSSSCG00000000749	SLC6A12	solute carrier family 6 member 12 [Source:VGNC Symbol;Acc:VGNC:93155]
N588	ENSSSCG00000028277	None		K674	ENSSSCG00000000748	IQSEC3	IQ motif and Sec7 domain ArfGEF 3 [Source:VGNC Symbol;Acc:VGNC:89196]
N588	ENSSSCG00000028277	None		K675	ENSSSCG00000000753	WNK1	WNK lysine deficient protein kinase 1 [Source:VGNC Symbol;Acc:VGNC:94962]
N589	ENSSSCG00000030801	None		K676	ENSSSCG00000000789	CNTN1	contactin 1 [Source:VGNC Symbol;Acc:VGNC:86848]
N590	ENSSSCG00000024973	guanylate binding protein 1, interferon-inducible [Source:NCBI gene (formerly Entrezgene);Acc:100151938]		K677	ENSSSCG00000000802	NELL2	neural EGFL like 2 [Source:VGNC Symbol;Acc:VGNC:90684]
N591	ENSSSCG00000049694	None		K678	ENSSSCG00000028397	TMEM106C	transmembrane protein 106C [Source:VGNC Symbol;Acc:VGNC:104076]
N592	ENSSSCG00000050450	None		K679	ENSSSCG00000000837	CHST11	carbohydrate sulfotransferase 11 [Source:VGNC Symbol;Acc:VGNC:86675]
N593	ENSSSCG00000043476	None		K680	ENSSSCG00000000856	PAH	phenylalanine hydroxylase [Source:VGNC Symbol;Acc:VGNC:91155]
N594	ENSSSCG00000031738	None		K681	ENSSSCG00000000862	GNPTAB	N-acetylglucosamine-1-phosphate transferase subunits alpha and beta [Source:VGNC Symbol;Acc:VGNC:88546]
N595	ENSSSCG00000049602	None		K682	ENSSSCG00000000871	SLC5A8	solute carrier family 5 member 8 [Source:VGNC Symbol;Acc:VGNC:93148]
N596	ENSSSCG00000042694	None		K683	ENSSSCG00000000873	ANO4	anoctamin 4 [Source:VGNC Symbol;Acc:VGNC:85357]
N597	ENSSSCG00000043893	None		K684	ENSSSCG00000038487	TMPO	thymopoietin [Source:NCBI gene (formerly Entrezgene);Acc:100512350]
N598	ENSSSCG00000029668	interleukin 2 receptor subunit beta [Source:VGNC Symbol;Acc:VGNC:89103]		K685	ENSSSCG00000028182	CDK17	cyclin dependent kinase 17 [Source:VGNC Symbol;Acc:VGNC:86500]
N599	ENSSSCG00000000145	myosin heavy chain 9 [Source:VGNC Symbol;Acc:VGNC:90512]		K686	ENSSSCG00000000910	CRADD	suppressor of cytokine signaling 2 [Source:NCBI gene (formerly Entrezgene);Acc:100037966]
N600	ENSSSCG00000000148	None		K687	ENSSSCG00000044340	EEA1	early endosome antigen 1 [Source:HGNC Symbol;Acc:HGNC:3185]
N600	ENSSSCG00000000148	None		K688	ENSSSCG00000000934	LRRIQ1	leucine rich repeats and IQ motif containing 1 [Source:VGNC Symbol;Acc:VGNC:98091]
N600	ENSSSCG00000000148	None		K689	ENSSSCG00000040348	LIN7A	lin-7 homolog A, crumbs cell polarity complex component [Source:VGNC Symbol;Acc:VGNC:89730]
N600	ENSSSCG00000000148	None		K690	ENSSSCG00000031716	PTPRQ	protein tyrosine phosphatase receptor type Q [Source:HGNC Symbol;Acc:HGNC:9679]
N601	ENSSSCG00000026061	family with sequence similarity 186 member A [Source:VGNC Symbol;Acc:VGNC:87940]		K691	ENSSSCG00000029249	NAV3	neuron navigator 3 [Source:VGNC Symbol;Acc:VGNC:90589]
N602	ENSSSCG00000051005	None		K692	ENSSSCG00000039541	ANKRD11	ankyrin repeat domain 11 [Source:VGNC Symbol;Acc:VGNC:85323]
N603	ENSSSCG00000050921	None		K693	ENSSSCG00000029034	COX4I1	cytochrome c oxidase subunit 4I1 [Source:VGNC Symbol;Acc:VGNC:96957]
N604	ENSSSCG00000000312	None		K694	ENSSSCG00000002684	CDH13	cadherin 13 [Source:VGNC Symbol;Acc:VGNC:86477]
N605	ENSSSCG00000034158	None		K695	ENSSSCG00000038128	CDYL2	chromodomain Y like 2 [Source:VGNC Symbol;Acc:VGNC:86529]
N606	ENSSSCG00000033458	None		K696	ENSSSCG00000027415	WWOX	WW domain containing oxidoreductase [Source:VGNC Symbol;Acc:VGNC:94988]
N607	ENSSSCG00000036463	None		K697	ENSSSCG00000002696	VAT1L	vesicle amine transport 1 like [Source:VGNC Symbol;Acc:VGNC:94806]
N608	ENSSSCG00000043794	None		K698	ENSSSCG00000038627	ADAMTS18	ADAM metallopeptidase with thrombospondin type 1 motif 18 [Source:VGNC Symbol;Acc:VGNC:85080]
N609	ENSSSCG00000049837	None		K699	ENSSSCG00000040832	U6	U6 spliceosomal RNA [Source:RFAM;Acc:RF00026]
N610	ENSSSCG00000044195	None		K700	ENSSSCG00000002755	NFAT5	nuclear factor of activated T cells 5 [Source:VGNC Symbol;Acc:VGNC:90708]
N611	ENSSSCG00000036827	None		K701	ENSSSCG00000051585	TANGO6	transport and golgi organization 6 homolog [Source:HGNC Symbol;Acc:HGNC:25749]
N612	ENSSSCG00000033428	None		K702	ENSSSCG00000039751	NLRC5	NLR family CARD domain containing 5 [Source:VGNC Symbol;Acc:VGNC:90782]
N613	ENSSSCG00000047005	None		K703	ENSSSCG00000002767	TSNAXIP1	translin associated factor X interacting protein 1 [Source:VGNC Symbol;Acc:VGNC:94497]
N614	ENSSSCG00000037546	None		K704	ENSSSCG00000040313	PSKH1	protein serine kinase H1 [Source:VGNC Symbol;Acc:VGNC:91899]
N615	ENSSSCG00000038408	None		K705	ENSSSCG00000034721	CES5A	carboxylesterase 5A [Source:HGNC Symbol;Acc:HGNC:26459]
N616	ENSSSCG00000039228	None		K706	ENSSSCG00000033527	ITFG1	integrin alpha FG-GAP repeat containing 1 [Source:VGNC Symbol;Acc:VGNC:89229]
N617	ENSSSCG00000032840	None		K707	ENSSSCG00000002859	ANKRD27	ankyrin repeat domain 27 [Source:VGNC Symbol;Acc:VGNC:96907]
N618	ENSSSCG00000000332	None		K708	ENSSSCG00000035876	ZNF599	zinc finger protein 599 [Source:VGNC Symbol;Acc:VGNC:95273]
N619	ENSSSCG00000039454	None		K709	ENSSSCG00000026904	NFKBIB	NFKB inhibitor beta [Source:VGNC Symbol;Acc:VGNC:90722]
N620	ENSSSCG00000000333	None		K710	ENSSSCG00000040533	C19orf54	chromosome 6 C19orf54 homolog [Source:VGNC Symbol;Acc:VGNC:86057]
N621	ENSSSCG00000045331	None		K711	ENSSSCG00000003006	CYP2B6B	cytochrome P450 family 2 subfamily B member 6B [Source:VGNC Symbol;Acc:VGNC:104271]
N622	ENSSSCG00000044305	None		K712	ENSSSCG00000030182	DEDD2	death effector domain containing 2 [Source:VGNC Symbol;Acc:VGNC:87237]
N623	ENSSSCG00000043732	None		K713	ENSSSCG00000037132	POU2F2	POU class 2 homeobox 2 [Source:VGNC Symbol;Acc:VGNC:91673]
N624	ENSSSCG00000042907	None		K714	ENSSSCG00000003111	SAE1	SUMO1 activating enzyme subunit 1 [Source:VGNC Symbol;Acc:VGNC:92558]
N625	ENSSSCG00000051415	None		K715	ENSSSCG00000040758	U6	U6 spliceosomal RNA [Source:RFAM;Acc:RF00026]
N626	ENSSSCG00000047057	None		K716	ENSSSCG00000037506	U6	U6 spliceosomal RNA [Source:RFAM;Acc:RF00026]
N627	ENSSSCG00000047831	None		K717	ENSSSCG00000033340	ZNF543	zinc finger protein 543 [Source:HGNC Symbol;Acc:HGNC:25281]
N628	ENSSSCG00000041091	None		K718	ENSSSCG00000034107	RNF223	ring finger protein 223 [Source:VGNC Symbol;Acc:VGNC:92385]
N629	ENSSSCG00000048858	None		K719	ENSSSCG00000003465	FBLIM1	filamin binding LIM protein 1 [Source:VGNC Symbol;Acc:VGNC:88023]
N630	ENSSSCG00000051046	None		K720	ENSSSCG00000003494	PLA2G2A	phospholipase A2 group IIA [Source:VGNC Symbol;Acc:VGNC:98534]
N631	ENSSSCG00000044498	None		K721	ENSSSCG00000003508	KIF17	kinesin family member 17 [Source:VGNC Symbol;Acc:VGNC:98486]
N632	ENSSSCG00000043504	None		K722	ENSSSCG00000028973	PHACTR4	phosphatase and actin regulator 4 [Source:VGNC Symbol;Acc:VGNC:98531]
N633	ENSSSCG00000037396	None		K723	ENSSSCG00000003591	PUM1	pumilio RNA binding family member 1 [Source:VGNC Symbol;Acc:VGNC:92001]
N634	ENSSSCG00000047580	None		K724	ENSSSCG00000003606	SPOCD1	SPOC domain containing 1 [Source:VGNC Symbol;Acc:VGNC:93414]
N635	ENSSSCG00000042496	None		K725	ENSSSCG00000003608	LCK	LCK proto-onco, Src family tyrosine kinase [Source:VGNC Symbol;Acc:VGNC:89657]
N636	ENSSSCG00000041120	None		K726	ENSSSCG00000021457	ZBTB8A	zinc finger and BTB domain containing 8A [Source:VGNC Symbol;Acc:VGNC:95084]
N637	ENSSSCG00000048909	None		K727	ENSSSCG00000003627	ZMYM4	zinc finger MYM-type containing 4 [Source:VGNC Symbol;Acc:VGNC:95183]
N638	ENSSSCG00000042847	None		K728	ENSSSCG00000037121	KIAA0319L	KIAA0319 like [Source:VGNC Symbol;Acc:VGNC:89430]
N639	ENSSSCG00000047171	None		K729	ENSSSCG00000037264	RAB31	RAB31, member RAS onco family [Source:VGNC Symbol;Acc:VGNC:98255]
N640	ENSSSCG00000043313	None		K730	ENSSSCG00000028805	PTPRM	protein tyrosine phosphatase receptor type M [Source:VGNC Symbol;Acc:VGNC:91992]
N641	ENSSSCG00000040242	basic proline-rich protein [Source:NCBI gene (formerly Entrezgene);Acc:100113399]		K731	ENSSSCG00000003687	EPB41L3	erythrocyte membrane protein band 4.1 like 3 [Source:VGNC Symbol;Acc:VGNC:87724]
N642	ENSSSCG00000042444	None		K732	ENSSSCG00000003690	DLGAP1	DLG associated protein 1 [Source:VGNC Symbol;Acc:VGNC:87330]
N643	ENSSSCG00000051593	None		K733	ENSSSCG00000024174	TGIF1	TGFB induced factor homeobox 1 [Source:VGNC Symbol;Acc:VGNC:93935]
N644	ENSSSCG00000031242	None		K734	ENSSSCG00000034816	METTL4	methyltransferase 4, N6-adenosine [Source:VGNC Symbol;Acc:VGNC:90165]
N645	ENSSSCG00000038418	None		K735	ENSSSCG00000027169	ENOSF1	enolase superfamily member 1 [Source:VGNC Symbol;Acc:VGNC:87705]
N646	ENSSSCG00000043899	None		K736	ENSSSCG00000035688	U6	U6 spliceosomal RNA [Source:RFAM;Acc:RF00026]
N647	ENSSSCG00000034914	CD163 molecule-like 1 [Source:NCBI gene (formerly Entrezgene);Acc:100144477]		K737	ENSSSCG00000040678	TYMS	thymidylate synthetase [Source:VGNC Symbol;Acc:VGNC:94616]
N648	ENSSSCG00000050969	None		K738	ENSSSCG00000039398	CLUL1	clusterin like 1 [Source:VGNC Symbol;Acc:VGNC:86793]
N649	ENSSSCG00000000721	dual specificity tyrosine phosphorylation regulated kinase 4 [Source:VGNC Symbol;Acc:VGNC:97971]		K739	ENSSSCG00000028017	U6	U6 spliceosomal RNA [Source:RFAM;Acc:RF00026]
N649	ENSSSCG00000000721	dual specificity tyrosine phosphorylation regulated kinase 4 [Source:VGNC Symbol;Acc:VGNC:97971]		K740	ENSSSCG00000003713	HRH4	histamine receptor H4 [Source:NCBI gene (formerly Entrezgene);Acc:397224]
N650	ENSSSCG00000048376	None		K741	ENSSSCG00000003737	NOL4	nucleolar protein 4 [Source:VGNC Symbol;Acc:VGNC:90814]
N651	ENSSSCG00000031438	None		K742	ENSSSCG00000003744	MOCOS	molybdenum cofactor sulfurase [Source:VGNC Symbol;Acc:VGNC:90294]
N652	ENSSSCG00000038937	None		K743	ENSSSCG00000023171	SLC66A2	solute carrier family 66 member 2 [Source:VGNC Symbol;Acc:VGNC:93151]
N653	ENSSSCG00000033859	None		K744	ENSSSCG00000003770	MIGA1	mitoguardin 1 [Source:VGNC Symbol;Acc:VGNC:90224]
N654	ENSSSCG00000000854	None		K745	ENSSSCG00000003772	ZZZ3	zinc finger ZZ-type containing 3 [Source:VGNC Symbol;Acc:VGNC:95348]
N655	ENSSSCG00000032624	None		K746	ENSSSCG00000024494	ST6GALNAC3	ST6 N-acetylgalactosaminide alpha-2,6-sialyltransferase 3 [Source:VGNC Symbol;Acc:VGNC:93511]
N656	ENSSSCG00000050424	None		K747	ENSSSCG00000003775	MSH4	Rab geranylgeranyltransferase subunit beta [Source:NCBI gene (formerly Entrezgene);Acc:733698]
N657	ENSSSCG00000047572	None		K748	ENSSSCG00000003777	SLC44A5	solute carrier family 44 member 5 [Source:VGNC Symbol;Acc:VGNC:93121]
N658	ENSSSCG00000045431	None		K749	ENSSSCG00000003784	LRRIQ3	leucine rich repeats and IQ motif containing 3 [Source:VGNC Symbol;Acc:VGNC:89859]
N659	ENSSSCG00000042886	None		K750	ENSSSCG00000025085	NEGR1	neuronal growth regulator 1 [Source:VGNC Symbol;Acc:VGNC:90671]
N660	ENSSSCG00000048690	None		K751	ENSSSCG00000003794	RPE65	retinoid isomerohydrolase RPE65 [Source:VGNC Symbol;Acc:VGNC:92420]
N661	ENSSSCG00000043326	None		K752	ENSSSCG00000003795	WLS	Wnt ligand secretion mediator [Source:VGNC Symbol;Acc:VGNC:94961]
N662	ENSSSCG00000042993	None		K753	ENSSSCG00000003805	PDE4B	phosphodiesterase 4B [Source:VGNC Symbol;Acc:VGNC:91255]
N663	ENSSSCG00000048758	None		K754	ENSSSCG00000025672	RAVER2	ribonucleoprotein, PTB binding 2 [Source:VGNC Symbol;Acc:VGNC:98283]
N664	ENSSSCG00000047840	None		K755	ENSSSCG00000004829	CACHD1	cache domain containing 1 [Source:VGNC Symbol;Acc:VGNC:86116]
N665	ENSSSCG00000043542	None		K756	ENSSSCG00000003810	UBE2U	ubiquitin conjugating enzyme E2 U [Source:VGNC Symbol;Acc:VGNC:96770]
N666	ENSSSCG00000029403	None		K757	ENSSSCG00000003812	PGM1	phosphoglucomutase 1 [Source:VGNC Symbol;Acc:VGNC:91355]
N667	ENSSSCG00000045808	None		K758	ENSSSCG00000003814	EFCAB7	EF-hand calcium binding domain 7 [Source:VGNC Symbol;Acc:VGNC:87566]
N668	ENSSSCG00000041955	None		K759	ENSSSCG00000003816	ATG4C	autophagy related 4C cysteine peptidase [Source:VGNC Symbol;Acc:VGNC:85623]
N669	ENSSSCG00000044043	None		K760	ENSSSCG00000003818	DOCK7	dedicator of cytokinesis 7 [Source:VGNC Symbol;Acc:VGNC:87397]
N670	ENSSSCG00000049761	None		K761	ENSSSCG00000003825	CYP2J34	cytochrome P450 family 2 subfamily J member 34 [Source:NCBI gene (formerly Entrezgene);Acc:100524750]
N671	ENSSSCG00000034356	None		K762	ENSSSCG00000003828	FGGY	FGGY carbohydrate kinase domain containing [Source:VGNC Symbol;Acc:VGNC:97059]
N672	ENSSSCG00000002729	VAC14 component of PIKFYVE complex [Source:VGNC Symbol;Acc:VGNC:98405]		K763	ENSSSCG00000021292	OSBPL9	oxysterol binding protein like 9 [Source:VGNC Symbol;Acc:VGNC:91075]
N673	ENSSSCG00000043245	None		K764	ENSSSCG00000031300	AGBL4	AGBL carboxypeptidase 4 [Source:HGNC Symbol;Acc:HGNC:25892]
N674	ENSSSCG00000050008	None		K765	ENSSSCG00000003891	CYP4A24	cytochrome P450 family 4 subfamily A member 24 [Source:NCBI gene (formerly Entrezgene);Acc:403326]
N675	ENSSSCG00000048203	None		K766	ENSSSCG00000003913	MAST2	microtubule associated serine/threonine kinase 2 [Source:VGNC Symbol;Acc:VGNC:90035]
N676	ENSSSCG00000046555	None		K767	ENSSSCG00000003921	ZSWIM5	zinc finger SWIM-type containing 5 [Source:VGNC Symbol;Acc:VGNC:95334]
N677	ENSSSCG00000042804	None		K768	ENSSSCG00000037341	RNF220	ring finger protein 220 [Source:VGNC Symbol;Acc:VGNC:98602]
N678	ENSSSCG00000044959	None		K769	ENSSSCG00000034059	ST3GAL3	ST3 beta-galactoside alpha-2,3-sialyltransferase 3 [Source:VGNC Symbol;Acc:VGNC:93503]
N679	ENSSSCG00000002877	zinc finger protein 181 [Source:NCBI gene (formerly Entrezgene);Acc:100513473]		K770	ENSSSCG00000003966	PPCS	phosphopantothenoylcysteine synthetase [Source:VGNC Symbol;Acc:VGNC:98209]
N679	ENSSSCG00000002877	zinc finger protein 181 [Source:NCBI gene (formerly Entrezgene);Acc:100513473]		K771	ENSSSCG00000023266	FOXJ3	forkhead box J3 [Source:VGNC Symbol;Acc:VGNC:88213]
N680	ENSSSCG00000022423	None		K772	ENSSSCG00000003976	NFYC	nuclear transcription factor Y subunit gamma [Source:VGNC Symbol;Acc:VGNC:90731]
N681	ENSSSCG00000041224	None		K773	ENSSSCG00000001024	RIOK1	RIO kinase 1 [Source:VGNC Symbol;Acc:VGNC:92315]
N682	ENSSSCG00000051733	None		K774	ENSSSCG00000001045	ELOVL2	ELOVL fatty acid elongase 2 [Source:VGNC Symbol;Acc:VGNC:87658]
N683	ENSSSCG00000003011	None		K775	ENSSSCG00000001052	PHACTR1	phosphatase and actin regulator 1 [Source:VGNC Symbol;Acc:VGNC:91365]
N684	ENSSSCG00000045200	None		K776	ENSSSCG00000001061	JARID2	jumonji and AT-rich interaction domain containing 2 [Source:VGNC Symbol;Acc:VGNC:89279]
N685	ENSSSCG00000028802	None		K777	ENSSSCG00000020858	KIF13A	kinesin family member 13A [Source:VGNC Symbol;Acc:VGNC:89454]
N686	ENSSSCG00000035665	None		K778	ENSSSCG00000001080	CDKAL1	CDK5 regulatory subunit associated protein 1 like 1 [Source:VGNC Symbol;Acc:VGNC:86509]
N687	ENSSSCG00000039465	None		K779	ENSSSCG00000031944	SLC17A4	solute carrier family 17 member 4 [Source:VGNC Symbol;Acc:VGNC:104058]
N688	ENSSSCG00000032113	None		K780	ENSSSCG00000001107	SLC17A1	solute carrier family 17 member 1 [Source:VGNC Symbol;Acc:VGNC:92950]
N689	ENSSSCG00000042026	None		K781	ENSSSCG00000025335	ZSCAN31	zinc finger and SCAN domain containing 31 [Source:VGNC Symbol;Acc:VGNC:95331]
N690	ENSSSCG00000038825	None		K782	ENSSSCG00000001216	ZBED9	zinc finger BED-type containing 9 [Source:HGNC Symbol;Acc:HGNC:13851]
N691	ENSSSCG00000033564	None		K783	ENSSSCG00000001481	HCRTR2	hypocretin receptor 2 [Source:VGNC Symbol;Acc:VGNC:88808]
N692	ENSSSCG00000045482	None		K784	ENSSSCG00000001493	PRIM2	DNA primase subunit 2 [Source:VGNC Symbol;Acc:VGNC:91796]
N693	ENSSSCG00000003236	None		K785	ENSSSCG00000001499	DST	dystonin [Source:HGNC Symbol;Acc:HGNC:1090]
N693	ENSSSCG00000003236	None		K786	ENSSSCG00000001500	COL21A1	collagen type XXI alpha 1 chain [Source:HGNC Symbol;Acc:HGNC:17025]
N694	ENSSSCG00000030433	None		K787	ENSSSCG00000001527	ILRUN	inflammation and lipid regulator with UBA-like and NBR1-like domains [Source:VGNC Symbol;Acc:VGNC:89122]
N695	ENSSSCG00000034920	None		K788	ENSSSCG00000037507	BTBD9	BTB domain containing 9 [Source:VGNC Symbol;Acc:VGNC:85909]
N696	ENSSSCG00000035226	None		K789	ENSSSCG00000001597	LRFN2	leucine rich repeat and fibronectin type III domain containing 2 [Source:VGNC Symbol;Acc:VGNC:89805]
N697	ENSSSCG00000029231	None		K790	ENSSSCG00000001639	TRERF1	transcriptional regulating factor 1 [Source:VGNC Symbol;Acc:VGNC:94387]
N698	ENSSSCG00000044317	None		K791	ENSSSCG00000001646	BICRAL	BRD4 interacting chromatin remodeling complex associated protein like [Source:VGNC Symbol;Acc:VGNC:85823]
N698	ENSSSCG00000044317	None		K792	ENSSSCG00000001710	RUNX2	RUNX family transcription factor 2 [Source:VGNC Symbol;Acc:VGNC:92517]
N698	ENSSSCG00000044317	None		K793	ENSSSCG00000002623	GSTA1	glutathione S-transferase alpha 1 [Source:NCBI gene (formerly Entrezgene);Acc:397682]
N699	ENSSSCG00000003986	None		K794	ENSSSCG00000020311	U6	U6 spliceosomal RNA [Source:RFAM;Acc:RF00026]
N700	ENSSSCG00000045463	None		K795	ENSSSCG00000040288	ARNT2	aryl hydrocarbon receptor nuclear translocator 2 [Source:HGNC Symbol;Acc:HGNC:16876]
N701	ENSSSCG00000029696	None		K796	ENSSSCG00000001793	ADAMTSL3	ADAMTS like 3 [Source:VGNC Symbol;Acc:VGNC:85092]
N702	ENSSSCG00000003987	None		K797	ENSSSCG00000001852	IDH2	isocitrate dehydrogenase (NADP(+)) 2 [Source:NCBI gene (formerly Entrezgene);Acc:397603]
N703	ENSSSCG00000032231	None		K798	ENSSSCG00000037307	PRC1	protein regulator of cytokinesis 1 [Source:VGNC Symbol;Acc:VGNC:104036]
N704	ENSSSCG00000033497	arginine-glutamic acid dipeptide repeats [Source:VGNC Symbol;Acc:VGNC:92216]		K799	ENSSSCG00000001865	SCAPER	S-phase cyclin A associated protein in the ER [Source:VGNC Symbol;Acc:VGNC:92611]
N705	ENSSSCG00000045525	None		K800	ENSSSCG00000027478	PPCDC	phosphopantothenoylcysteine decarboxylase [Source:VGNC Symbol;Acc:VGNC:91688]
N706	ENSSSCG00000043785	None		K801	ENSSSCG00000001901	CYP1A2	cytochrome P450 family 1 subfamily A member 2 [Source:VGNC Symbol;Acc:VGNC:103346]
N707	ENSSSCG00000039820	None		K802	ENSSSCG00000001906	CYP1A1	cytochrome P450 family 1 subfamily A member 1 [Source:VGNC Symbol;Acc:VGNC:103347]
N708	ENSSSCG00000048133	None		K803	ENSSSCG00000001903	EDC3	enhancer of mRNA decapping 3 [Source:VGNC Symbol;Acc:VGNC:87543]
N709	ENSSSCG00000043351	None		K804	ENSSSCG00000001905	ARID3B	AT-rich interaction domain 3B [Source:VGNC Symbol;Acc:VGNC:85508]
N710	ENSSSCG00000044928	None		K805	ENSSSCG00000001921	NEO1	neogenin 1 [Source:HGNC Symbol;Acc:HGNC:7754]
N711	ENSSSCG00000050802	None		K806	ENSSSCG00000001939	TTC6	tetratricopeptide repeat domain 6 [Source:VGNC Symbol;Acc:VGNC:94556]
N712	ENSSSCG00000038475	None		K807	ENSSSCG00000001950	PSMA6	proteasome 20S subunit alpha 6 [Source:NCBI gene (formerly Entrezgene);Acc:100156790]
N713	ENSSSCG00000044705	None		K807	ENSSSCG00000001950	PSMA6	proteasome 20S subunit alpha 6 [Source:NCBI gene (formerly Entrezgene);Acc:100156790]
N714	ENSSSCG00000047694	None		K808	ENSSSCG00000001968	NUBPL	nucleotide binding protein like [Source:VGNC Symbol;Acc:VGNC:90945]
N715	ENSSSCG00000041929	None		K809	ENSSSCG00000001975	PRKD1	protein kinase D1 [Source:VGNC Symbol;Acc:VGNC:91812]
N716	ENSSSCG00000003792	None		K810	ENSSSCG00000024396	NOVA1	NOVA alternative splicing regulator 1 [Source:VGNC Symbol;Acc:VGNC:90827]
N717	ENSSSCG00000036505	None		K811	ENSSSCG00000031874	REM2	RRAD and GEM like GTPase 2 [Source:VGNC Symbol;Acc:VGNC:92210]
N718	ENSSSCG00000042009	None		K812	ENSSSCG00000002041	SLC7A7	solute carrier family 7 member 7 [Source:VGNC Symbol;Acc:VGNC:93175]
N719	ENSSSCG00000003826	None		K813	ENSSSCG00000021866	EDDM3B	epididymal protein 3B [Source:NCBI gene (formerly Entrezgene);Acc:397204]
N720	ENSSSCG00000049352	None		K814	ENSSSCG00000037280	U6	U6 spliceosomal RNA [Source:RFAM;Acc:RF00026]
N721	ENSSSCG00000043152	None		K815	ENSSSCG00000031649	RNASE1	ribonuclease A family member 1, pancreatic [Source:NCBI gene (formerly Entrezgene);Acc:100312980]
N722	ENSSSCG00000043918	None		K816	ENSSSCG00000002135	PNP	purine nucleoside phosphorylase [Source:VGNC Symbol;Acc:VGNC:91605]
N723	ENSSSCG00000003965	coiled-coil domain containing 30 [Source:VGNC Symbol;Acc:VGNC:86291]		K817	ENSSSCG00000002235	LPCAT4	lysophosphatidylcholine acyltransferase 4 [Source:VGNC Symbol;Acc:VGNC:89791]
N724	ENSSSCG00000041384	None		K818	ENSSSCG00000002243	SLC12A6	solute carrier family 12 member 6 [Source:VGNC Symbol;Acc:VGNC:92925]
N725	ENSSSCG00000047650	None		K819	ENSSSCG00000029474	AVEN	apoptosis and caspase activation inhibitor [Source:HGNC Symbol;Acc:HGNC:13509]
N726	ENSSSCG00000038717	phenylalanyl-tRNA synthetase 2, mitochondrial [Source:VGNC Symbol;Acc:VGNC:88013]		K820	ENSSSCG00000002263	SLCO3A1	solute carrier organic anion transporter family member 3A1 [Source:VGNC Symbol;Acc:VGNC:93197]
N727	ENSSSCG00000044834	None		K821	ENSSSCG00000002283	FUT8	fucosyltransferase 8 [Source:NCBI gene (formerly Entrezgene);Acc:396933]
N728	ENSSSCG00000044602	None		K822	ENSSSCG00000002285	GPHN	gephyrin [Source:VGNC Symbol;Acc:VGNC:88587]
N729	ENSSSCG00000046594	None		K823	ENSSSCG00000002292	PLEKHH1	pleckstrin homology, MyTH4 and FERM domain containing H1 [Source:HGNC Symbol;Acc:HGNC:17733]
N730	ENSSSCG00000033492	None		K824	ENSSSCG00000002294	ARG2	arginase 2 [Source:VGNC Symbol;Acc:VGNC:85455]
N731	ENSSSCG00000046222	None		K825	ENSSSCG00000002307	ERH	ERH mRNA splicing and mitosis factor [Source:VGNC Symbol;Acc:VGNC:87772]
N732	ENSSSCG00000021069	None		K826	ENSSSCG00000028600	SLC39A9	solute carrier family 39 member 9 [Source:VGNC Symbol;Acc:VGNC:93110]
N733	ENSSSCG00000001229	MHC class I antigen 2 [Source:NCBI gene (formerly Entrezgene);Acc:100135031]		K827	ENSSSCG00000021676	HEATR4	HEAT repeat containing 4 [Source:HGNC Symbol;Acc:HGNC:16761]
N734	ENSSSCG00000044574	None		K828	ENSSSCG00000002349	ACOT4	acyl-CoA thioesterase 4 [Source:HGNC Symbol;Acc:HGNC:19748]
N735	ENSSSCG00000041364	None		K829	ENSSSCG00000002352	ZNF410	zinc finger protein 410 [Source:HGNC Symbol;Acc:HGNC:20144]
N736	ENSSSCG00000041410	None		K830	ENSSSCG00000002353	FAM161B	FAM161 centrosomal protein B [Source:VGNC Symbol;Acc:VGNC:87917]
N737	ENSSSCG00000048185	None		K831	ENSSSCG00000040638	DIO2	iodothyronine deiodinase 2 [Source:VGNC Symbol;Acc:VGNC:103935]
N738	ENSSSCG00000042638	None		K832	ENSSSCG00000002412	STON2	stonin 2 [Source:VGNC Symbol;Acc:VGNC:93568]
N739	ENSSSCG00000001441	None		K833	ENSSSCG00000002427	EML5	EMAP like 5 [Source:VGNC Symbol;Acc:VGNC:87686]
N740	ENSSSCG00000038570	None		K834	ENSSSCG00000002436	TTC7B	tetratricopeptide repeat domain 7B [Source:VGNC Symbol;Acc:VGNC:94558]
N741	ENSSSCG00000038892	None		K835	ENSSSCG00000035297	ISG12(A)	putative ISG12(a) protein [Source:NCBI gene (formerly Entrezgene);Acc:100153902]
N742	ENSSSCG00000030874	None		K836	ENSSSCG00000030371	SERPINA3-2	alpha-1-antichymotrypsin 2 [Source:NCBI gene (formerly Entrezgene);Acc:396686]
N743	ENSSSCG00000033414	None		K837	ENSSSCG00000023907	AFAP1	actin filament associated protein 1 [Source:VGNC Symbol;Acc:VGNC:85165]
N744	ENSSSCG00000001455	MHC class II histocompatibility antigen SLA-DRB1 [Source:NCBI gene (formerly Entrezgene);Acc:100153386]		K838	ENSSSCG00000037539	SORCS2	sortilin related VPS10 domain containing receptor 2 [Source:VGNC Symbol;Acc:VGNC:93340]
N745	ENSSSCG00000036130	None		K839	ENSSSCG00000031700	SLC2A9	solute carrier family 2 member 9 [Source:VGNC Symbol;Acc:VGNC:93054]
N746	ENSSSCG00000045053	None		K840	ENSSSCG00000022358	RAB28	RAB28, member RAS onco family [Source:VGNC Symbol;Acc:VGNC:98955]
N747	ENSSSCG00000035274	None		K841	ENSSSCG00000023934	KCNIP4	potassium voltage-gated channel interacting protein 4 [Source:VGNC Symbol;Acc:VGNC:89351]
N748	ENSSSCG00000037695	None		K842	ENSSSCG00000023001	CCDC149	coiled-coil domain containing 149 [Source:VGNC Symbol;Acc:VGNC:86262]
N749	ENSSSCG00000050549	None		K843	ENSSSCG00000008770	NWD2	NACHT and WD repeat domain containing 2 [Source:VGNC Symbol;Acc:VGNC:90992]
N750	ENSSSCG00000046620	None		K844	ENSSSCG00000008773	PGM2	phosphoglucomutase 2 [Source:VGNC Symbol;Acc:VGNC:91356]
N751	ENSSSCG00000039422	None		K845	ENSSSCG00000008789	WDR19	WD repeat domain 19 [Source:VGNC Symbol;Acc:VGNC:94909]
N752	ENSSSCG00000045604	None		K846	ENSSSCG00000033602	UBE2K	ubiquitin conjugating enzyme E2 K [Source:VGNC Symbol;Acc:VGNC:94646]
N753	ENSSSCG00000033721	None		K847	ENSSSCG00000008804	GRXCR1	glutaredoxin and cysteine rich domain containing 1 [Source:HGNC Symbol;Acc:HGNC:31673]
N754	ENSSSCG00000033104	None		K848	ENSSSCG00000035712	KCTD8	potassium channel tetramerization domain containing 8 [Source:HGNC Symbol;Acc:HGNC:22394]
N755	ENSSSCG00000049023	None		K849	ENSSSCG00000008829	OCIAD2	OCIA domain containing 2 [Source:VGNC Symbol;Acc:VGNC:91012]
N756	ENSSSCG00000039362	None		K850	ENSSSCG00000008834	SPATA18	spermatosis associated 18 [Source:VGNC Symbol;Acc:VGNC:98966]
N757	ENSSSCG00000002078	None		K851	ENSSSCG00000036284	USP46	ubiquitin specific peptidase 46 [Source:VGNC Symbol;Acc:VGNC:94768]
N757	ENSSSCG00000002078	None		K852	ENSSSCG00000008854	CPE	carboxypeptidase E [Source:VGNC Symbol;Acc:VGNC:86936]
N757	ENSSSCG00000002078	None		K853	ENSSSCG00000023357	REST	RE1 silencing transcription factor [Source:HGNC Symbol;Acc:HGNC:9966]
N758	ENSSSCG00000027075	None		K854	ENSSSCG00000025792	NOA1	nitric oxide associated 1 [Source:HGNC Symbol;Acc:HGNC:28473]
N759	ENSSSCG00000002077	None		K855	ENSSSCG00000008924	UBA6	ubiquitin like modifier activating enzyme 6 [Source:VGNC Symbol;Acc:VGNC:94630]
N760	ENSSSCG00000043140	None		K856	ENSSSCG00000008991	FRAS1	Fraser extracellular matrix complex subunit 1 [Source:VGNC Symbol;Acc:VGNC:88232]
N761	ENSSSCG00000023624	None		K857	ENSSSCG00000009015	GATB	glutamyl-tRNA amidotransferase subunit B [Source:VGNC Symbol;Acc:VGNC:88370]
N762	ENSSSCG00000036734	None		K858	ENSSSCG00000009021	LRBA	LPS responsive beige-like anchor protein [Source:VGNC Symbol;Acc:VGNC:98074]
N762	ENSSSCG00000036734	None		K859	ENSSSCG00000035623	IQCM	IQ motif containing M [Source:HGNC Symbol;Acc:HGNC:53443]
N762	ENSSSCG00000036734	None		K860	ENSSSCG00000009029	ARHGAP10	Rho GTPase activating protein 10 [Source:VGNC Symbol;Acc:VGNC:85458]
N763	ENSSSCG00000036833	None		K861	ENSSSCG00000040272	TTC29	tetratricopeptide repeat domain 29 [Source:VGNC Symbol;Acc:VGNC:94544]
N764	ENSSSCG00000036513	None		K862	ENSSSCG00000009050	INPP4B	inositol polyphosphate-4-phosphatase type II B [Source:VGNC Symbol;Acc:VGNC:89141]
N765	ENSSSCG00000041136	None		K863	ENSSSCG00000009053	RNF150	ring finger protein 150 [Source:VGNC Symbol;Acc:VGNC:98293]
N766	ENSSSCG00000040548	None		K864	ENSSSCG00000009060	MAML3	mastermind like transcriptional coactivator 3 [Source:VGNC Symbol;Acc:VGNC:98938]
N767	ENSSSCG00000042961	None		K865	ENSSSCG00000031736	MGST2	microsomal glutathione S-transferase 2 [Source:VGNC Symbol;Acc:VGNC:90203]
N768	ENSSSCG00000036918	None		K866	ENSSSCG00000029943	SCLT1	sodium channel and clathrin linker 1 [Source:VGNC Symbol;Acc:VGNC:92626]
N768	ENSSSCG00000036918	None		K867	ENSSSCG00000023174	USP53	ubiquitin specific peptidase 53 [Source:VGNC Symbol;Acc:VGNC:94775]
N768	ENSSSCG00000036918	None		K868	ENSSSCG00000009111	SYNPO2	synaptopodin 2 [Source:VGNC Symbol;Acc:VGNC:93672]
N769	ENSSSCG00000037490	None		K869	ENSSSCG00000033834	NDST4	N-deacetylase and N-sulfotransferase 4 [Source:VGNC Symbol;Acc:VGNC:98944]
N770	ENSSSCG00000049060	None		K870	ENSSSCG00000036236	ELOVL6	ELOVL fatty acid elongase 6 [Source:VGNC Symbol;Acc:VGNC:87662]
N771	ENSSSCG00000002486	None		K871	ENSSSCG00000009141	MCUB	mitochondrial calcium uniporter dominant negative subunit beta [Source:VGNC Symbol;Acc:VGNC:90086]
N772	ENSSSCG00000002483	None		K872	ENSSSCG00000039813	COL25A1	collagen type XXV alpha 1 chain [Source:HGNC Symbol;Acc:HGNC:18603]
N773	ENSSSCG00000027349	None		K873	ENSSSCG00000031901	PAPSS1	3'-phosphoadenosine 5'-phosphosulfate synthase 1 [Source:VGNC Symbol;Acc:VGNC:91172]
N774	ENSSSCG00000051696	None		K874	ENSSSCG00000009169	SLC39A8	solute carrier family 39 member 8 [Source:VGNC Symbol;Acc:VGNC:93109]
N775	ENSSSCG00000051649	None		K875	ENSSSCG00000022361	BANK1	B cell scaffold protein with ankyrin repeats 1 [Source:HGNC Symbol;Acc:HGNC:18233]
N776	ENSSSCG00000008892	None		K876	ENSSSCG00000009172	PPP3CA	protein phosphatase 3 catalytic subunit alpha [Source:VGNC Symbol;Acc:VGNC:98218]
N777	ENSSSCG00000042145	None		K877	ENSSSCG00000009181	C4orf17	chromosome 8 C4orf17 homolog [Source:VGNC Symbol;Acc:VGNC:86079]
N778	ENSSSCG00000039158	None		K878	ENSSSCG00000022353	RAP1GDS1	Rap1 GTPase-GDP dissociation stimulator 1 [Source:VGNC Symbol;Acc:VGNC:92087]
N779	ENSSSCG00000043804	None		K879	ENSSSCG00000019720	U6	U6 spliceosomal RNA [Source:RFAM;Acc:RF00026]
N780	ENSSSCG00000046730	None		K880	ENSSSCG00000009188	STPG2	sperm tail PG-rich repeat containing 2 [Source:VGNC Symbol;Acc:VGNC:93571]
N781	ENSSSCG00000034735	None		K881	ENSSSCG00000030548	HERC5	HECT and RLD domain containing E3 ubiquitin protein ligase 5 [Source:VGNC Symbol;Acc:VGNC:88850]
N782	ENSSSCG00000047476	None		K882	ENSSSCG00000009215	ABCG2	ATP-binding cassette, sub-family G (WHITE), member 2 [Source:NCBI gene (formerly Entrezgene);Acc:397073]
N783	ENSSSCG00000040980	None		K883	ENSSSCG00000009225	HSD17B11	hydroxysteroid 17-beta dehydrogenase 13 [Source:NCBI gene (formerly Entrezgene);Acc:100626886]
N784	ENSSSCG00000031919	None		K884	ENSSSCG00000028952	SLC10A6	solute carrier family 10 member 6 [Source:VGNC Symbol;Acc:VGNC:92918]
N785	ENSSSCG00000022724	None		K885	ENSSSCG00000026655	PTPN13	protein tyrosine phosphatase non-receptor type 13 [Source:VGNC Symbol;Acc:VGNC:91974]
N786	ENSSSCG00000008990	None		K886	ENSSSCG00000009230	WDFY3	WD repeat and FYVE domain containing 3 [Source:VGNC Symbol;Acc:VGNC:94903]
N787	ENSSSCG00000050540	None		K887	ENSSSCG00000009233	GPAT3	glycerol-3-phosphate acyltransferase 3 [Source:VGNC Symbol;Acc:VGNC:88572]
N788	ENSSSCG00000049801	None		K888	ENSSSCG00000009245	SCD5	stearoyl-CoA desaturase 5 [Source:VGNC Symbol;Acc:VGNC:92617]
N789	ENSSSCG00000044029	None		K889	ENSSSCG00000029507	RASGEF1B	RasGEF domain family member 1B [Source:VGNC Symbol;Acc:VGNC:92109]
N790	ENSSSCG00000048545	None		K890	ENSSSCG00000037723	CFAP299	cilia and flagella associated protein 299 [Source:HGNC Symbol;Acc:HGNC:28554]
N791	ENSSSCG00000041907	None		K891	ENSSSCG00000009256	ANTXR2	ANTXR cell adhesion molecule 2 [Source:VGNC Symbol;Acc:VGNC:85365]
N792	ENSSSCG00000041948	None		K892	ENSSSCG00000014581	TUB	TUB bipartite transcription factor [Source:VGNC Symbol;Acc:VGNC:94577]
N793	ENSSSCG00000041329	None		K893	ENSSSCG00000014599	SYT9	synaptotagmin 9 [Source:VGNC Symbol;Acc:VGNC:93689]
N794	ENSSSCG00000041422	None		K894	ENSSSCG00000014639	OR56A1	olfactory receptor family 56 subfamily A member 1 [Source:HGNC Symbol;Acc:HGNC:14781]
N795	ENSSSCG00000049114	None		K895	ENSSSCG00000048497	OR52E4	olfactory receptor family 52 subfamily E member 4 [Source:HGNC Symbol;Acc:HGNC:15213]
N796	ENSSSCG00000048550	None		K896	ENSSSCG00000014725	HBB	hemoglobin, beta [Source:NCBI gene (formerly Entrezgene);Acc:407066]
N797	ENSSSCG00000043526	None		K897	ENSSSCG00000014745	OR52J3	olfactory receptor family 52 subfamily J member 3 [Source:HGNC Symbol;Acc:HGNC:14799]
N798	ENSSSCG00000047952	None		K898	ENSSSCG00000014748	OR51L1	olfactory receptor family 51 subfamily L member 1 [Source:HGNC Symbol;Acc:HGNC:14759]
N799	ENSSSCG00000044679	None		K899	ENSSSCG00000014792	STIM1	stromal interaction molecule 1 [Source:VGNC Symbol;Acc:VGNC:93546]
N800	ENSSSCG00000041129	None		K900	ENSSSCG00000014820	FCHSD2	FCH and double SH3 domains 2 [Source:VGNC Symbol;Acc:VGNC:88068]
N801	ENSSSCG00000043615	None		K901	ENSSSCG00000014828	RAB6A	RAB6A, member RAS onco family [Source:NCBI gene (formerly Entrezgene);Acc:100625022]
N802	ENSSSCG00000009182	alcohol dehydrogenase 1C (class I), gamma polypeptide [Source:NCBI gene (formerly Entrezgene);Acc:100512615]		K902	ENSSSCG00000014829	MRPL48	mitochondrial ribosomal protein L48 [Source:VGNC Symbol;Acc:VGNC:90372]
N802	ENSSSCG00000009182	alcohol dehydrogenase 1C (class I), gamma polypeptide [Source:NCBI gene (formerly Entrezgene);Acc:100512615]		K903	ENSSSCG00000014831	PAAF1	proteasomal ATPase associated factor 1 [Source:HGNC Symbol;Acc:HGNC:25687]
N802	ENSSSCG00000009182	alcohol dehydrogenase 1C (class I), gamma polypeptide [Source:NCBI gene (formerly Entrezgene);Acc:100512615]		K904	ENSSSCG00000014838	PGM2L1	phosphoglucomutase 2 like 1 [Source:VGNC Symbol;Acc:VGNC:91357]
N803	ENSSSCG00000045750	None		K905	ENSSSCG00000014861	MOGAT2	monoacylglycerol O-acyltransferase 2 [Source:NCBI gene (formerly Entrezgene);Acc:100312975]
N804	ENSSSCG00000041292	None		K906	ENSSSCG00000014876	MYO7A	myosin VIIA [Source:VGNC Symbol;Acc:VGNC:90533]
N805	ENSSSCG00000048526	None		K907	ENSSSCG00000014878	PAK1	p21 (RAC1) activated kinase 1 [Source:HGNC Symbol;Acc:HGNC:8590]
N806	ENSSSCG00000043158	None		K908	ENSSSCG00000014881	CLNS1A	chloride nucleotide-sensitive channel 1A [Source:VGNC Symbol;Acc:VGNC:86773]
N807	ENSSSCG00000032190	chromosome 8 C4orf36 homolog [Source:VGNC Symbol;Acc:VGNC:98914]		K909	ENSSSCG00000014899	PRCP	prolylcarboxypeptidase [Source:VGNC Symbol;Acc:VGNC:91771]
N807	ENSSSCG00000032190	chromosome 8 C4orf36 homolog [Source:VGNC Symbol;Acc:VGNC:98914]		K910	ENSSSCG00000014902	ANKRD42	ankyrin repeat domain 42 [Source:HGNC Symbol;Acc:HGNC:26752]
N808	ENSSSCG00000036687	None		K911	ENSSSCG00000014904	DLG2	discs large MAGUK scaffold protein 2 [Source:HGNC Symbol;Acc:HGNC:2901]
N809	ENSSSCG00000050659	None		K912	ENSSSCG00000021210	HIKESHI	heat shock protein nuclear import factor hikeshi [Source:VGNC Symbol;Acc:VGNC:88883]
N810	ENSSSCG00000032130	None		K913	ENSSSCG00000014917	CCDC81	coiled-coil domain containing 81 [Source:VGNC Symbol;Acc:VGNC:86316]
N811	ENSSSCG00000034067	None		K914	ENSSSCG00000029865	GRM5	glutamate metabotropic receptor 5 [Source:VGNC Symbol;Acc:VGNC:88703]
N812	ENSSSCG00000044445	None		K915	ENSSSCG00000027093	FOLH1B	folate hydrolase 1B [Source:NCBI gene (formerly Entrezgene);Acc:397677]
N813	ENSSSCG00000036606	None		K916	ENSSSCG00000014943	DEUP1	deuterosome assembly protein 1 [Source:VGNC Symbol;Acc:VGNC:87264]
N814	ENSSSCG00000036929	None		K917	ENSSSCG00000014955	MRE11	MRE11 homolog, double strand break repair nuclease [Source:VGNC Symbol;Acc:VGNC:90342]
N815	ENSSSCG00000050053	None		K918	ENSSSCG00000034879	MAML2	mastermind like transcriptional coactivator 2 [Source:VGNC Symbol;Acc:VGNC:89964]
N816	ENSSSCG00000014600	None		K919	ENSSSCG00000014975	CNTN5	contactin 5 [Source:HGNC Symbol;Acc:HGNC:2175]
N817	ENSSSCG00000044240	None		K920	ENSSSCG00000033937	DYNC2H1	dynein cytoplasmic 2 heavy chain 1 [Source:HGNC Symbol;Acc:HGNC:2962]
N818	ENSSSCG00000044796	None		K921	ENSSSCG00000028201	CWF19L2	CWF19 like cell cycle control factor 2 [Source:VGNC Symbol;Acc:VGNC:96726]
N818	ENSSSCG00000044796	None		K922	ENSSSCG00000015015	ARHGAP20	Rho GTPase activating protein 20 [Source:VGNC Symbol;Acc:VGNC:97884]
N819	ENSSSCG00000033089	None		K923	ENSSSCG00000015045	NCAM1	neural cell adhesion molecule 1 [Source:HGNC Symbol;Acc:HGNC:7656]
N820	ENSSSCG00000045056	None		K924	ENSSSCG00000030053	ARCN1	archain 1 [Source:VGNC Symbol;Acc:VGNC:85443]
N821	ENSSSCG00000049205	None		K925	ENSSSCG00000028204	TREH	trehalase [Source:VGNC Symbol;Acc:VGNC:94382]
N822	ENSSSCG00000040084	None		K926	ENSSSCG00000036307	OAF	out at first homolog [Source:VGNC Symbol;Acc:VGNC:91005]
N823	ENSSSCG00000047710	None		K927	ENSSSCG00000015131	GRIK4	glutamate ionotropic receptor kainate type subunit 4 [Source:VGNC Symbol;Acc:VGNC:88680]
N824	ENSSSCG00000043308	None		K928	ENSSSCG00000028517	SC5D	sterol-C5-desaturase [Source:VGNC Symbol;Acc:VGNC:92600]
N825	ENSSSCG00000031842	None		K929	ENSSSCG00000015144	GRAMD1B	GRAM domain containing 1B [Source:VGNC Symbol;Acc:VGNC:88656]
N826	ENSSSCG00000050910	None		K930	ENSSSCG00000015162	OR10S1	olfactory receptor family 10 subfamily S member 1 [Source:HGNC Symbol;Acc:HGNC:14807]
N827	ENSSSCG00000041301	None		K931	ENSSSCG00000025806	FAM118B	family with sequence similarity 118 member B [Source:VGNC Symbol;Acc:VGNC:87894]
N828	ENSSSCG00000043499	None		K932	ENSSSCG00000015238	ARHGAP32	Rho GTPase activating protein 32 [Source:VGNC Symbol;Acc:VGNC:85471]
N829	ENSSSCG00000044027	None		K933	ENSSSCG00000015256	JAM3	junctional adhesion molecule 3 [Source:VGNC Symbol;Acc:VGNC:89277]
N830	ENSSSCG00000048134	None		K934	ENSSSCG00000015268	FMO1	flavin containing dimethylaniline monoxygenase 1 [Source:VGNC Symbol;Acc:VGNC:88170]
N831	ENSSSCG00000042571	None		K935	ENSSSCG00000015300	ZNF804B	zinc finger protein 804B [Source:VGNC Symbol;Acc:VGNC:95307]
N832	ENSSSCG00000032694	None		K936	ENSSSCG00000015307	CDK14	cyclin dependent kinase 14 [Source:VGNC Symbol;Acc:VGNC:86498]
N833	ENSSSCG00000048635	None		K937	ENSSSCG00000015323	GNGT1	G protein subunit gamma transducin 1 [Source:VGNC Symbol;Acc:VGNC:103952]
N834	ENSSSCG00000045851	None		K938	ENSSSCG00000015336	SLC25A13	solute carrier family 25 member 13 [Source:VGNC Symbol;Acc:VGNC:92992]
N835	ENSSSCG00000042113	None		K939	ENSSSCG00000015340	ASNS	asparagine synthetase (glutamine-hydrolyzing) [Source:NCBI gene (formerly Entrezgene);Acc:100312961]
N836	ENSSSCG00000049132	None		K940	ENSSSCG00000015350	THSD7A	thrombospondin type 1 domain containing 7A [Source:VGNC Symbol;Acc:VGNC:93968]
N837	ENSSSCG00000014695	None		K941	ENSSSCG00000022543	VWDE	von Willebrand factor D and EGF domains [Source:VGNC Symbol;Acc:VGNC:104093]
N838	ENSSSCG00000035373	None		K942	ENSSSCG00000015353	SCIN	scinderin [Source:NCBI gene (formerly Entrezgene);Acc:100512981]
N839	ENSSSCG00000031964	None		K943	ENSSSCG00000015355	DGKB	diacylglycerol kinase beta [Source:VGNC Symbol;Acc:VGNC:87270]
N840	ENSSSCG00000046260	None		K944	ENSSSCG00000015358	CRPPA	CDP-L-ribitol pyrophosphorylase A [Source:VGNC Symbol;Acc:VGNC:87003]
N841	ENSSSCG00000040340	None		K945	ENSSSCG00000015379	DNAH11	dynein axonemal heavy chain 11 [Source:VGNC Symbol;Acc:VGNC:87368]
N842	ENSSSCG00000041697	None		K946	ENSSSCG00000024485	RUNDC3B	RUN domain containing 3B [Source:VGNC Symbol;Acc:VGNC:92515]
N843	ENSSSCG00000046802	None		K947	ENSSSCG00000015394	ELAPOR2	endosome-lysosome associated apoptosis and autophagy regulator family member 2 [Source:VGNC Symbol;Acc:VGNC:89443]
N844	ENSSSCG00000048026	None		K948	ENSSSCG00000015405	CD36	CD36 molecule [Source:NCBI gene (formerly Entrezgene);Acc:733702]
N845	ENSSSCG00000024353	None		K949	ENSSSCG00000015407	GNAI1	G protein subunit alpha i1 [Source:VGNC Symbol;Acc:VGNC:88521]
N846	ENSSSCG00000051229	None		K950	ENSSSCG00000031780	MAGI2	membrane associated guanylate kinase, WW and PDZ domain containing 2 [Source:VGNC Symbol;Acc:VGNC:89955]
N847	ENSSSCG00000014746	None		K951	ENSSSCG00000037822	FBXL13	F-box and leucine rich repeat protein 13 [Source:VGNC Symbol;Acc:VGNC:98000]
N847	ENSSSCG00000014746	None		K952	ENSSSCG00000015426	RELN	reelin [Source:VGNC Symbol;Acc:VGNC:92208]
N848	ENSSSCG00000014747	None		K953	ENSSSCG00000015427	ORC5	origin recognition complex subunit 5 [Source:VGNC Symbol;Acc:VGNC:91062]
N849	ENSSSCG00000044648	None		K954	ENSSSCG00000035554	LHFPL3	LHFPL tetraspan subfamily member 3 [Source:VGNC Symbol;Acc:VGNC:89706]
N850	ENSSSCG00000035070	None		K955	ENSSSCG00000037556	COG5	component of oligomeric golgi complex 5 [Source:VGNC Symbol;Acc:VGNC:86857]
N851	ENSSSCG00000032012	None		K956	ENSSSCG00000015444	LAMB1	laminin subunit beta 1 [Source:VGNC Symbol;Acc:VGNC:89620]
N852	ENSSSCG00000014787	None		K957	ENSSSCG00000015462	TPK1	thiamin pyrophosphokinase 1 [Source:VGNC Symbol;Acc:VGNC:94337]
N852	ENSSSCG00000014787	None		K958	ENSSSCG00000022742	PRDX6	peroxiredoxin 6 [Source:VGNC Symbol;Acc:VGNC:91785]
N852	ENSSSCG00000014787	None		K959	ENSSSCG00000015499	RABGAP1L	RAB GTPase activating protein 1 like [Source:HGNC Symbol;Acc:HGNC:24663]
N852	ENSSSCG00000014787	None		K960	ENSSSCG00000015513	ASTN1	astrotactin 1 [Source:VGNC Symbol;Acc:VGNC:85593]
N852	ENSSSCG00000014787	None		K961	ENSSSCG00000024674	ABL2	ABL proto-onco 2, non-receptor tyrosine kinase [Source:VGNC Symbol;Acc:VGNC:84985]
N852	ENSSSCG00000014787	None		K962	ENSSSCG00000015528	AXDND1	axonemal dynein light chain domain containing 1 [Source:VGNC Symbol;Acc:VGNC:85706]
N853	ENSSSCG00000045796	None		K963	ENSSSCG00000015537	XPR1	xenotropic and polytropic retrovirus receptor 1 [Source:HGNC Symbol;Acc:HGNC:12827]
N854	ENSSSCG00000014877	None		K964	ENSSSCG00000039986	RGS8	regulator of G protein signaling 8 [Source:VGNC Symbol;Acc:VGNC:92269]
N855	ENSSSCG00000014884	integrator complex subunit 4 [Source:VGNC Symbol;Acc:VGNC:89164]		K965	ENSSSCG00000015558	SMG7	SMG7 nonsense mediated mRNA decay factor [Source:VGNC Symbol;Acc:VGNC:93250]
N856	ENSSSCG00000031979	None		K966	ENSSSCG00000015563	RGL1	ral guanine nucleotide dissociation stimulator like 1 [Source:VGNC Symbol;Acc:VGNC:92252]
N857	ENSSSCG00000045202	None		K967	ENSSSCG00000030217	COLGALT2	collagen beta(1-O)galactosyltransferase 2 [Source:HGNC Symbol;Acc:HGNC:16790]
N858	ENSSSCG00000047633	None		K968	ENSSSCG00000015568	RNF2	ring finger protein 2 [Source:VGNC Symbol;Acc:VGNC:92377]
N859	ENSSSCG00000014909	synaptotagmin like 2 [Source:VGNC Symbol;Acc:VGNC:93691]		K969	ENSSSCG00000021393	TRMT1L	tRNA methyltransferase 1 like [Source:VGNC Symbol;Acc:VGNC:94447]
N860	ENSSSCG00000047749	None		K970	ENSSSCG00000015577	ODR4	odr-4 GPCR localization factor homolog [Source:VGNC Symbol;Acc:VGNC:91022]
N861	ENSSSCG00000048478	None		K971	ENSSSCG00000023351	PLA2G4A	phospholipase A2 group IVA [Source:VGNC Symbol;Acc:VGNC:91495]
N862	ENSSSCG00000045046	None		K972	ENSSSCG00000023451	KCNK2	potassium two pore domain channel subfamily K member 2 [Source:VGNC Symbol;Acc:VGNC:89369]
N863	ENSSSCG00000049259	None		K973	ENSSSCG00000015582	PTPN14	protein tyrosine phosphatase non-receptor type 14 [Source:VGNC Symbol;Acc:VGNC:91975]
N864	ENSSSCG00000048220	None		K974	ENSSSCG00000015602	INTS7	integrator complex subunit 7 [Source:VGNC Symbol;Acc:VGNC:89167]
N865	ENSSSCG00000041499	None		K975	ENSSSCG00000015610	SYT14	synaptotagmin 14 [Source:HGNC Symbol;Acc:HGNC:23143]
N866	ENSSSCG00000051213	None		K976	ENSSSCG00000022009	DDC	dopa decarboxylase [Source:VGNC Symbol;Acc:VGNC:87204]
N867	ENSSSCG00000050836	None		K977	ENSSSCG00000036036	XG	Xg glycoprotein (Xg blood group) [Source:HGNC Symbol;Acc:HGNC:12806]
N868	ENSSSCG00000044352	None		K978	ENSSSCG00000038963	PRKX	protein kinase X-linked [Source:HGNC Symbol;Acc:HGNC:9441]
N869	ENSSSCG00000050901	None		K979	ENSSSCG00000012095	OBP	odorant binding protein [Source:NCBI gene (formerly Entrezgene);Acc:396704]
N870	ENSSSCG00000049068	None		K980	ENSSSCG00000012104	SHROOM2	shroom family member 2 [Source:HGNC Symbol;Acc:HGNC:630]
N871	ENSSSCG00000015193	None		K981	ENSSSCG00000012112	ARHGAP6	Rho GTPase activating protein 6 [Source:VGNC Symbol;Acc:VGNC:85481]
N872	ENSSSCG00000042221	None		K982	ENSSSCG00000012141	CA5B	carbonic anhydrase 5B [Source:VGNC Symbol;Acc:VGNC:86102]
N873	ENSSSCG00000051307	None		K983	ENSSSCG00000036074	AP1S2	adaptor related protein complex 1 subunit sigma 2 [Source:VGNC Symbol;Acc:VGNC:85382]
N874	ENSSSCG00000049944	None		K984	ENSSSCG00000012175	CXorf58	chromosome X open reading frame 58 [Source:HGNC Symbol;Acc:HGNC:26356]
N875	ENSSSCG00000051508	None		K985	ENSSSCG00000012196	IL1RAPL1	interleukin 1 receptor accessory protein like 1 [Source:VGNC Symbol;Acc:VGNC:103967]
N876	ENSSSCG00000045940	None		K986	ENSSSCG00000028148	DMD	dystrophin [Source:NCBI gene (formerly Entrezgene);Acc:497636]
N877	ENSSSCG00000032456	None		K987	ENSSSCG00000027777	PRRG1	proline rich and Gla domain 1 [Source:VGNC Symbol;Acc:VGNC:101494]
N878	ENSSSCG00000024520	None		K988	ENSSSCG00000037269	LANCL3	LanC like 3 [Source:VGNC Symbol;Acc:VGNC:89634]
N879	ENSSSCG00000045631	None		K989	ENSSSCG00000012233	SYTL5	synaptotagmin like 5 [Source:VGNC Symbol;Acc:VGNC:93694]
N880	ENSSSCG00000049658	None		K990	ENSSSCG00000025447	MID1IP1	MID1 interacting protein 1 [Source:VGNC Symbol;Acc:VGNC:90214]
N881	ENSSSCG00000029596	None		K991	ENSSSCG00000021846	EFHC2	EF-hand domain containing 2 [Source:VGNC Symbol;Acc:VGNC:87571]
N882	ENSSSCG00000044431	None		K992	ENSSSCG00000012266	SLC9A7	solute carrier family 9 member A7 [Source:VGNC Symbol;Acc:VGNC:93189]
N883	ENSSSCG00000043982	None		K993	ENSSSCG00000039997	ZNF41	zinc finger protein 41 [Source:HGNC Symbol;Acc:HGNC:13107]
N884	ENSSSCG00000031141	None		K994	ENSSSCG00000012276	SYN1	synapsin I [Source:NCBI gene (formerly Entrezgene);Acc:100216310]
N885	ENSSSCG00000025086	None		K995	ENSSSCG00000024814	PFKFB1	6-phosphofructo-2-kinase/fructose-2,6-biphosphatase 1 [Source:VGNC Symbol;Acc:VGNC:91334]
N886	ENSSSCG00000012832	None		K996	ENSSSCG00000032692	SPIN3	spindlin family member 3 [Source:VGNC Symbol;Acc:VGNC:93407]
N887	ENSSSCG00000051231	None		K997	ENSSSCG00000012408	NHSL2	NHS like 2 [Source:VGNC Symbol;Acc:VGNC:98155]
N888	ENSSSCG00000051129	None		K998	ENSSSCG00000012411	PHKA1	phosphorylase kinase regulatory subunit alpha 1 [Source:VGNC Symbol;Acc:VGNC:91393]
N889	ENSSSCG00000049314	None		K999	ENSSSCG00000029458	SLC16A2	solute carrier family 16 member 2 [Source:VGNC Symbol;Acc:VGNC:92942]
N890	ENSSSCG00000044012	None		K1000	ENSSSCG00000012424	ABCB7	ATP binding cassette subfamily B member 7 [Source:VGNC Symbol;Acc:VGNC:97855]
N891	ENSSSCG00000050183	None		K1001	ENSSSCG00000012434	ATRX	ATRX chromatin remodeler [Source:VGNC Symbol;Acc:VGNC:85686]
N892	ENSSSCG00000044593	None		K1002	ENSSSCG00000039203	CYSLTR1	cysteinyl leukotriene receptor 1 [Source:VGNC Symbol;Acc:VGNC:87132]
N893	ENSSSCG00000044563	None		K1003	ENSSSCG00000012456	RPS6KA6	ribosomal protein S6 kinase A6 [Source:VGNC Symbol;Acc:VGNC:92445]
N894	ENSSSCG00000033643	None		K1004	ENSSSCG00000038744	HDX	highly divergent homeobox [Source:VGNC Symbol;Acc:VGNC:88824]
N894	ENSSSCG00000033643	None		K1005	ENSSSCG00000012459	APOOL	apolipoprotein O like [Source:VGNC Symbol;Acc:VGNC:103901]
N895	ENSSSCG00000037996	None		K1006	ENSSSCG00000021601	ZNF711	zinc finger protein 711 [Source:HGNC Symbol;Acc:HGNC:13128]
N896	ENSSSCG00000050428	None		K1007	ENSSSCG00000012474	DIAPH2	diaphanous related formin 2 [Source:VGNC Symbol;Acc:VGNC:87300]
N897	ENSSSCG00000043203	None		K1008	ENSSSCG00000012479	PCDH19	protocadherin 19 [Source:VGNC Symbol;Acc:VGNC:91216]
N898	ENSSSCG00000023172	None		K1009	ENSSSCG00000012493	TAF7L	TATA-box binding protein associated factor 7 like [Source:VGNC Symbol;Acc:VGNC:93722]
N899	ENSSSCG00000026520	None		K1010	ENSSSCG00000012512	ZMAT1	zinc finger matrin-type 1 [Source:VGNC Symbol;Acc:VGNC:95175]
N900	ENSSSCG00000034434	None		K1011	ENSSSCG00000012521	GPRASP2	G protein-coupled receptor associated sorting protein 2 [Source:VGNC Symbol;Acc:VGNC:88641]
N901	ENSSSCG00000045835	None		K1012	ENSSSCG00000012545	IL1RAPL2	interleukin 1 receptor accessory protein like 2 [Source:VGNC Symbol;Acc:VGNC:103968]
N902	ENSSSCG00000012100	patatin like phospholipase domain containing 4 [Source:NCBI gene (formerly Entrezgene);Acc:100294680]		K1013	ENSSSCG00000012551	RNF128	ring finger protein 128 [Source:VGNC Symbol;Acc:VGNC:92354]
N903	ENSSSCG00000044694	None		K1014	ENSSSCG00000012571	COL4A6	collagen type IV alpha 6 chain [Source:HGNC Symbol;Acc:HGNC:2208]
N904	ENSSSCG00000044839	None		K1015	ENSSSCG00000025306	PAK3	p21 (RAC1) activated kinase 3 [Source:HGNC Symbol;Acc:HGNC:8592]
N905	ENSSSCG00000041888	None		K1016	ENSSSCG00000012585	DCX	doublecortin [Source:HGNC Symbol;Acc:HGNC:2714]
N906	ENSSSCG00000042959	None		K1017	ENSSSCG00000012594	IL13RA2	interleukin 13 receptor subunit alpha 2 [Source:VGNC Symbol;Acc:VGNC:89082]
N907	ENSSSCG00000012101	None		K1018	ENSSSCG00000012644	TENM1	teneurin transmembrane protein 1 [Source:VGNC Symbol;Acc:VGNC:98363]
N908	ENSSSCG00000043048	None		K1019	ENSSSCG00000012686	MOSPD1	motile sperm domain containing 1 [Source:VGNC Symbol;Acc:VGNC:103990]
N909	ENSSSCG00000044853	None		K1020	ENSSSCG00000025708	GABRA3	gamma-aminobutyric acid type A receptor subunit alpha3 [Source:VGNC Symbol;Acc:VGNC:88302]
N910	ENSSSCG00000012102	None		K1021	ENSSSCG00000012785	PDZD4	PDZ domain containing 4 [Source:VGNC Symbol;Acc:VGNC:91296]
N910	ENSSSCG00000012102	None		K1022	ENSSSCG00000029443	TKTL1	transketolase like 1 [Source:VGNC Symbol;Acc:VGNC:94009]
N911	ENSSSCG00000012103	None		K1023	ENSSSCG00000045632	CENPW	centromere protein W [Source:HGNC Symbol;Acc:HGNC:21488]
N912	ENSSSCG00000042673	None		K1024	ENSSSCG00000043301	IFN-ALPHA-8	interferon-alpha-8 [Source:NCBI gene (formerly Entrezgene);Acc:100153724]
N913	ENSSSCG00000047646	None		K1024	ENSSSCG00000043301	IFN-ALPHA-8	interferon-alpha-8 [Source:NCBI gene (formerly Entrezgene);Acc:100153724]
N914	ENSSSCG00000042254	None		K1024	ENSSSCG00000043301	IFN-ALPHA-8	interferon-alpha-8 [Source:NCBI gene (formerly Entrezgene);Acc:100153724]
N915	ENSSSCG00000048531	None		K1024	ENSSSCG00000043301	IFN-ALPHA-8	interferon-alpha-8 [Source:NCBI gene (formerly Entrezgene);Acc:100153724]
N916	ENSSSCG00000041241	None		K1024	ENSSSCG00000043301	IFN-ALPHA-8	interferon-alpha-8 [Source:NCBI gene (formerly Entrezgene);Acc:100153724]
N917	ENSSSCG00000042645	None		K1024	ENSSSCG00000043301	IFN-ALPHA-8	interferon-alpha-8 [Source:NCBI gene (formerly Entrezgene);Acc:100153724]
N918	ENSSSCG00000051445	None		K1024	ENSSSCG00000043301	IFN-ALPHA-8	interferon-alpha-8 [Source:NCBI gene (formerly Entrezgene);Acc:100153724]
N919	ENSSSCG00000048954	None		K1024	ENSSSCG00000043301	IFN-ALPHA-8	interferon-alpha-8 [Source:NCBI gene (formerly Entrezgene);Acc:100153724]
N920	ENSSSCG00000046408	None		K1024	ENSSSCG00000043301	IFN-ALPHA-8	interferon-alpha-8 [Source:NCBI gene (formerly Entrezgene);Acc:100153724]
N921	ENSSSCG00000043406	None		K1024	ENSSSCG00000043301	IFN-ALPHA-8	interferon-alpha-8 [Source:NCBI gene (formerly Entrezgene);Acc:100153724]
N922	ENSSSCG00000051065	None		K1024	ENSSSCG00000043301	IFN-ALPHA-8	interferon-alpha-8 [Source:NCBI gene (formerly Entrezgene);Acc:100153724]
N923	ENSSSCG00000050621	None		K1024	ENSSSCG00000043301	IFN-ALPHA-8	interferon-alpha-8 [Source:NCBI gene (formerly Entrezgene);Acc:100153724]
N924	ENSSSCG00000051271	None		K1024	ENSSSCG00000043301	IFN-ALPHA-8	interferon-alpha-8 [Source:NCBI gene (formerly Entrezgene);Acc:100153724]
N925	ENSSSCG00000012264	None		K1025	ENSSSCG00000005199	GLDC	glycine decarboxylase [Source:VGNC Symbol;Acc:VGNC:88478]
N925	ENSSSCG00000012264	None		K1026	ENSSSCG00000005467	HSDL2	hydroxysteroid dehydrogenase like 2 [Source:VGNC Symbol;Acc:VGNC:88992]
N926	ENSSSCG00000049838	None		K1027	ENSSSCG00000005469	KIAA1958	KIAA1958 [Source:VGNC Symbol;Acc:VGNC:89448]
N926	ENSSSCG00000049838	None		K1028	ENSSSCG00000010866	SCCPDH	saccharopine dehydrogenase (putative) [Source:NCBI gene (formerly Entrezgene);Acc:100512485]
N927	ENSSSCG00000049886	None		K1029	ENSSSCG00000011037	TMEM236	transmembrane protein 236 [Source:VGNC Symbol;Acc:VGNC:96006]
N928	ENSSSCG00000048218	None		K1030	ENSSSCG00000009283	TNFRSF19	TNF receptor superfamily member 19 [Source:VGNC Symbol;Acc:VGNC:94263]
N929	ENSSSCG00000044011	None		K1031	ENSSSCG00000034608	TMEM94	transmembrane protein 94 [Source:VGNC Symbol;Acc:VGNC:94218]
N930	ENSSSCG00000041777	None		K1032	ENSSSCG00000026473	ABCA8	ATP binding cassette subfamily A member 8 [Source:HGNC Symbol;Acc:HGNC:38]
N931	ENSSSCG00000051495	None		K1033	ENSSSCG00000011686	SLC9A9	solute carrier family 9 member A9 [Source:VGNC Symbol;Acc:VGNC:93190]
N932	ENSSSCG00000046460	None		K1034	ENSSSCG00000046640	OAS1	2'-5'-oligoadenylate synthetase 1 [Source:HGNC Symbol;Acc:HGNC:8086]
N933	ENSSSCG00000041898	None		K1035	ENSSSCG00000009881	OAS2	2'-5'-oligoadenylate synthetase 2 [Source:VGNC Symbol;Acc:VGNC:91007]
N934	ENSSSCG00000021200	None		K1036	ENSSSCG00000009935	MYO1H	myosin IH [Source:VGNC Symbol;Acc:VGNC:90531]
N934	ENSSSCG00000021200	None		K1037	ENSSSCG00000010444	LIPM	lipase family member M [Source:VGNC Symbol;Acc:VGNC:89742]
N935	ENSSSCG00000040223	None		K1038	ENSSSCG00000010459	HTR7	5-hydroxytryptamine receptor 7 [Source:VGNC Symbol;Acc:VGNC:89003]
N936	ENSSSCG00000012452	SH3 domain binding glutamate rich protein like [Source:VGNC Symbol;Acc:VGNC:92815]		K1039	ENSSSCG00000010656	CCDC172	coiled-coil domain containing 172 [Source:VGNC Symbol;Acc:VGNC:86272]
N937	ENSSSCG00000046367	None		K1040	ENSSSCG00000010669	PDZD8	PDZ domain containing 8 [Source:VGNC Symbol;Acc:VGNC:104021]
N938	ENSSSCG00000023546	None		K1041	ENSSSCG00000015807	ADAM32	ADAM metallopeptidase domain 32 [Source:HGNC Symbol;Acc:HGNC:15479]
N939	ENSSSCG00000047725	None		K1042	ENSSSCG00000015840	WRN	WRN RecQ like helicase [Source:VGNC Symbol;Acc:VGNC:96605]
N940	ENSSSCG00000041020	None		K1043	ENSSSCG00000015914	SCN7A	sodium voltage-gated channel alpha subunit 7 [Source:VGNC Symbol;Acc:VGNC:95480]
N941	ENSSSCG00000044275	None		K1044	ENSSSCG00000015976	LNPK	lunapark, ER junction formation factor [Source:VGNC Symbol;Acc:VGNC:95970]
N942	ENSSSCG00000020695	None		K1045	ENSSSCG00000030112	MACROD2	mono-ADP ribosylhydrolase 2 [Source:HGNC Symbol;Acc:HGNC:16126]
N943	ENSSSCG00000029771	None		K1046	ENSSSCG00000038854	PSMF1	proteasome inhibitor subunit 1 [Source:VGNC Symbol;Acc:VGNC:96512]
N943	ENSSSCG00000029771	None		K1047	ENSSSCG00000016715	OSBPL3	oxysterol binding protein like 3 [Source:VGNC Symbol;Acc:VGNC:91071]
N944	ENSSSCG00000049280	None		K1048	ENSSSCG00000031144	RAMP3	receptor activity modifying protein 3 [Source:VGNC Symbol;Acc:VGNC:92075]
N945	ENSSSCG00000035655	None		K1049	ENSSSCG00000038912	IFITM3	interferon induced transmembrane protein 3 [Source:NCBI gene (formerly Entrezgene);Acc:100518544]
N946	ENSSSCG00000050625	None		K1049	ENSSSCG00000038912	IFITM3	interferon induced transmembrane protein 3 [Source:NCBI gene (formerly Entrezgene);Acc:100518544]
N947	ENSSSCG00000042267	None		K1049	ENSSSCG00000038912	IFITM3	interferon induced transmembrane protein 3 [Source:NCBI gene (formerly Entrezgene);Acc:100518544]
N948	ENSSSCG00000012520	None		K1049	ENSSSCG00000038912	IFITM3	interferon induced transmembrane protein 3 [Source:NCBI gene (formerly Entrezgene);Acc:100518544]
N948	ENSSSCG00000012520	None		K1050	ENSSSCG00000040937	ACCSL	1-aminocyclopropane-1-carboxylate synthase homolog (inactive) like [Source:HGNC Symbol;Acc:HGNC:34391]
N949	ENSSSCG00000026976	None		K1051	ENSSSCG00000022845	PJA2	praja ring finger ubiquitin ligase 2 [Source:VGNC Symbol;Acc:VGNC:91470]
N950	ENSSSCG00000049433	None		K1052	ENSSSCG00000031128	PPIC	peptidylprolyl isomerase C [Source:VGNC Symbol;Acc:VGNC:98211]
N951	ENSSSCG00000049221	None		K1053	ENSSSCG00000039373	SNX24	sorting nexin 24 [Source:VGNC Symbol;Acc:VGNC:93315]
N952	ENSSSCG00000044950	None		K1054	ENSSSCG00000032423	SPOCK1	SPARC (osteonectin), cwcv and kazal like domains proteoglycan 1 [Source:VGNC Symbol;Acc:VGNC:96619]
N953	ENSSSCG00000051484	None		K1055	ENSSSCG00000007800	SEPTIN1	septin 1 [Source:VGNC Symbol;Acc:VGNC:92718]
N954	ENSSSCG00000030936	None		K1056	ENSSSCG00000007801	ZNF48	zinc finger protein 48 [Source:VGNC Symbol;Acc:VGNC:95247]
N955	ENSSSCG00000049494	None		K1057	ENSSSCG00000037232	SNX29	sorting nexin 29 [Source:VGNC Symbol;Acc:VGNC:98331]
N956	ENSSSCG00000043377	None		K1058	ENSSSCG00000021118	GSPT1	G1 to S phase transition 1 [Source:VGNC Symbol;Acc:VGNC:88724]
N957	ENSSSCG00000049409	None		K1059	ENSSSCG00000008332	C2orf42	chromosome 3 C2orf42 homolog [Source:VGNC Symbol;Acc:VGNC:86021]
N958	ENSSSCG00000032855	None		K1060	ENSSSCG00000038378	SULT6B1	sulfotransferase family 6B member 1 [Source:VGNC Symbol;Acc:VGNC:93616]
N959	ENSSSCG00000030908	None		K1061	ENSSSCG00000006100	VIRMA	vir like m6A methyltransferase associated [Source:VGNC Symbol;Acc:VGNC:94829]
N960	ENSSSCG00000012693	None		K1062	ENSSSCG00000036808	HMGCS2	3-hydroxy-3-methylglutaryl-CoA synthase 2 [Source:NCBI gene (formerly Entrezgene);Acc:397673]
N961	ENSSSCG00000042098	None		K1063	ENSSSCG00000006717	PHGDH	phosphoglycerate dehydrogenase [Source:VGNC Symbol;Acc:VGNC:98184]
N962	ENSSSCG00000042120	None		K1064	ENSSSCG00000006846	HENMT1	HEN methyltransferase 1 [Source:VGNC Symbol;Acc:VGNC:88844]
N963	ENSSSCG00000050767	None		K1065	ENSSSCG00000006848	SLC25A24	solute carrier family 25 member 24 [Source:VGNC Symbol;Acc:VGNC:93001]
N964	ENSSSCG00000031801	None		K1066	ENSSSCG00000000018	KIAA0930	KIAA0930 [Source:VGNC Symbol;Acc:VGNC:89438]
N965	ENSSSCG00000049526	None		K1067	ENSSSCG00000000169	POLR3B	RNA polymerase III subunit B [Source:HGNC Symbol;Acc:HGNC:30348]
N966	ENSSSCG00000043234	None		K1068	ENSSSCG00000027447	TMTC1	transmembrane O-mannosyltransferase targeting cadherins 1 [Source:VGNC Symbol;Acc:VGNC:94241]
N967	ENSSSCG00000043735	None		K1069	ENSSSCG00000024232	CCDC91	coiled-coil domain containing 91 [Source:VGNC Symbol;Acc:VGNC:86329]
N968	ENSSSCG00000043571	None		K1070	ENSSSCG00000000547	MRPS35	mitochondrial ribosomal protein S35 [Source:VGNC Symbol;Acc:VGNC:103303]
N969	ENSSSCG00000043505	None		K1071	ENSSSCG00000022083	ANKS1B	ankyrin repeat and sterile alpha motif domain containing 1B [Source:VGNC Symbol;Acc:VGNC:103214]
N970	ENSSSCG00000050944	None		K1072	ENSSSCG00000025005	B4GALT6	beta-1,4-galactosyltransferase 6 [Source:VGNC Symbol;Acc:VGNC:85734]
N971	ENSSSCG00000042442	None		K1073	ENSSSCG00000038703	CCDC178	coiled-coil domain containing 178 [Source:VGNC Symbol;Acc:VGNC:86276]
N972	ENSSSCG00000047504	None		K1074	ENSSSCG00000028047	DTNA	dystrobrevin alpha [Source:VGNC Symbol;Acc:VGNC:87462]
N973	ENSSSCG00000006978	None		K1075	ENSSSCG00000027935	FHOD3	formin homology 2 domain containing 3 [Source:VGNC Symbol;Acc:VGNC:88132]
N974	ENSSSCG00000046090	None		K1076	ENSSSCG00000027525	DHCR24	24-dehydrocholesterol reductase [Source:NCBI gene (formerly Entrezgene);Acc:100628197]
N975	ENSSSCG00000050050	None		K1077	ENSSSCG00000001966	ARHGAP5	Rho GTPase activating protein 5 [Source:VGNC Symbol;Acc:VGNC:85480]
N976	ENSSSCG00000047200	None		K1078	ENSSSCG00000001977	STXBP6	syntaxin binding protein 6 [Source:NCBI gene (formerly Entrezgene);Acc:100514852]
N977	ENSSSCG00000042862	None		K1079	ENSSSCG00000002391	LRRC74A	leucine rich repeat containing 74A [Source:VGNC Symbol;Acc:VGNC:89855]
N978	ENSSSCG00000051581	None		K1080	ENSSSCG00000033373	COMMD8	COMM domain containing 8 [Source:VGNC Symbol;Acc:VGNC:86890]
N979	ENSSSCG00000050375	None		K1081	ENSSSCG00000008874	TMEM144	transmembrane protein 144 [Source:VGNC Symbol;Acc:VGNC:94091]
N980	ENSSSCG00000043773	None		K1082	ENSSSCG00000020717	FHIP1A	FHF complex subunit HOOK interacting protein 1A [Source:VGNC Symbol;Acc:VGNC:87912]
N981	ENSSSCG00000046115	None		K1083	ENSSSCG00000020711	RAB33B	RAB33B, member RAS onco family [Source:VGNC Symbol;Acc:VGNC:98257]
N982	ENSSSCG00000049443	None		K1084	ENSSSCG00000022173	ANKRD50	ankyrin repeat domain 50 [Source:VGNC Symbol;Acc:VGNC:85341]
N983	ENSSSCG00000043952	None		K1085	ENSSSCG00000009166	MANBA	mannosidase beta [Source:VGNC Symbol;Acc:VGNC:89970]
N984	ENSSSCG00000007005	None		K1086	ENSSSCG00000009203	SNCA	synuclein alpha [Source:VGNC Symbol;Acc:VGNC:93285]
N985	ENSSSCG00000045137	None		K1087	ENSSSCG00000009226	KLHL8	kelch like family member 8 [Source:VGNC Symbol;Acc:VGNC:89536]
N986	ENSSSCG00000014565	None		K1088	ENSSSCG00000035830	ssc-mir-4335	ssc-mir-4335 [Source:miRBase;Acc:MI0015923]
N986	ENSSSCG00000014565	None		K1089	ENSSSCG00000012426	ZDHHC15	zinc finger DHHC-type palmitoyltransferase 15 [Source:VGNC Symbol;Acc:VGNC:95118]
N986	ENSSSCG00000014565	None		K1090	ENSSSCG00000012437	ATP7A	ATPase copper transporting alpha [Source:VGNC Symbol;Acc:VGNC:85678]
N986	ENSSSCG00000014565	None		K1091	ENSSSCG00000012564	MID2	midline 2 [Source:VGNC Symbol;Acc:VGNC:98127]
N987	ENSSSCG00000032436	None		K1092	ENSSSCG00000024876	TMEM181	transmembrane protein 181 [Source:VGNC Symbol;Acc:VGNC:94117]
N987	ENSSSCG00000032436	None		K1093	ENSSSCG00000004614	UNC13C	unc-13 homolog C [Source:VGNC Symbol;Acc:VGNC:94702]
N987	ENSSSCG00000032436	None		K1094	ENSSSCG00000010962	FRMD3	FERM domain containing 3 [Source:VGNC Symbol;Acc:VGNC:96031]
N987	ENSSSCG00000032436	None		K1095	ENSSSCG00000038162	CCL21	C-C motif chemokine ligand 21 [Source:VGNC Symbol;Acc:VGNC:95485]
N988	ENSSSCG00000050589	None		K1096	ENSSSCG00000009290	MIPEP	mitochondrial intermediate peptidase [Source:VGNC Symbol;Acc:VGNC:90236]
N989	ENSSSCG00000041386	None		K1097	ENSSSCG00000009308	LNX2	ligand of numb-protein X 2 [Source:VGNC Symbol;Acc:VGNC:89774]
N990	ENSSSCG00000013559	None		K1098	ENSSSCG00000017139	RPTOR	regulatory associated protein of MTOR complex 1 [Source:VGNC Symbol;Acc:VGNC:92450]
N990	ENSSSCG00000013559	None		K1099	ENSSSCG00000034364	SPECC1	sperm antigen with calponin homology and coiled-coil domains 1 [Source:VGNC Symbol;Acc:VGNC:93398]
N990	ENSSSCG00000013559	None		K1100	ENSSSCG00000045208	PMAP-36	antibacterial peptide [Source:NCBI gene (formerly Entrezgene);Acc:100170124]
N990	ENSSSCG00000013559	None		K1101	ENSSSCG00000011425	RAD54L2	RAD54 like 2 [Source:VGNC Symbol;Acc:VGNC:92061]
N990	ENSSSCG00000013559	None		K1102	ENSSSCG00000011424	TEX264	testis expressed 264, ER-phagy receptor [Source:VGNC Symbol;Acc:VGNC:93895]
N991	ENSSSCG00000050577	None		K1103	ENSSSCG00000011594	NR2C2	nuclear receptor subfamily 2 group C member 2 [Source:VGNC Symbol;Acc:VGNC:90876]
N992	ENSSSCG00000050480	None		K1104	ENSSSCG00000038081	AGPAT3	1-acylglycerol-3-phosphate O-acyltransferase 3 [Source:VGNC Symbol;Acc:VGNC:85185]
N993	ENSSSCG00000042017	None		K1105	ENSSSCG00000009650	DOCK5	dedicator of cytokinesis 5 [Source:VGNC Symbol;Acc:VGNC:87395]
N994	ENSSSCG00000045984	None		K1106	ENSSSCG00000010360	BMPR1A	bone morphotic protein receptor type 1A [Source:VGNC Symbol;Acc:VGNC:85846]
N995	ENSSSCG00000041031	None		K1107	ENSSSCG00000010473	EXOC6	exocyst complex component 6 [Source:VGNC Symbol;Acc:VGNC:87832]
N996	ENSSSCG00000047634	None		K1108	ENSSSCG00000010483	PLCE1	phospholipase C epsilon 1 [Source:VGNC Symbol;Acc:VGNC:91519]
N997	ENSSSCG00000031205	None		K1109	ENSSSCG00000007153	ATRN	attractin [Source:VGNC Symbol;Acc:VGNC:96479]
N998	ENSSSCG00000042950	None		K1110	ENSSSCG00000047566	TRBV3-1	T cell receptor beta variable 3-1 [Source:HGNC Symbol;Acc:HGNC:12212]
N999	ENSSSCG00000049736	None		K1111	ENSSSCG00000016668	PDE1C	phosphodiesterase 1C [Source:VGNC Symbol;Acc:VGNC:91250]
N1000	ENSSSCG00000034539	None		K1112	ENSSSCG00000014165	TTC37	tetratricopeptide repeat domain 37 [Source:HGNC Symbol;Acc:HGNC:23639]
N1001	ENSSSCG00000047118	None		K1113	ENSSSCG00000028821	SASS6	SAS-6 centriolar assembly protein [Source:VGNC Symbol;Acc:VGNC:92585]
N1002	ENSSSCG00000050655	None		K1114	ENSSSCG00000025355	ZNF146	zinc finger protein 146 [Source:HGNC Symbol;Acc:HGNC:12931]
N1003	ENSSSCG00000037462	None		K1115	ENSSSCG00000002932	ZNF567	zinc finger protein 567 [Source:VGNC Symbol;Acc:VGNC:95265]
N1004	ENSSSCG00000000327	None		K1116	ENSSSCG00000029420	ZNF569	zinc finger protein 569 [Source:VGNC Symbol;Acc:VGNC:98717]
N1005	ENSSSCG00000042310	None		K1117	ENSSSCG00000036772	CAMTA1	calmodulin binding transcription activator 1 [Source:VGNC Symbol;Acc:VGNC:86164]
N1006	ENSSSCG00000040079	None		K1118	ENSSSCG00000003749	PIK3C3	phosphatidylinositol 3-kinase catalytic subunit type 3 [Source:VGNC Symbol;Acc:VGNC:91439]
N1007	ENSSSCG00000044906	None		K1119	ENSSSCG00000023376	PARD6G	par-6 family cell polarity regulator gamma [Source:VGNC Symbol;Acc:VGNC:91180]
N1008	ENSSSCG00000033817	None		K1120	ENSSSCG00000001807	AP3B2	adaptor related protein complex 3 subunit beta 2 [Source:VGNC Symbol;Acc:VGNC:85388]
N1009	ENSSSCG00000049436	None		K1121	ENSSSCG00000002470	DDX24	DEAD-box helicase 24 [Source:VGNC Symbol;Acc:VGNC:87216]
N1010	ENSSSCG00000043353	None		K1122	ENSSSCG00000008979	NUP54	nucleoporin 54 [Source:VGNC Symbol;Acc:VGNC:98950]
N1011	ENSSSCG00000042014	None		K1123	ENSSSCG00000034280	LARP1B	La ribonucleoprotein 1B [Source:VGNC Symbol;Acc:VGNC:89640]
N1012	ENSSSCG00000003909	None		K1124	ENSSSCG00000034102	DGAT2	diacylglycerol O-acyltransferase 2 [Source:NCBI gene (formerly Entrezgene);Acc:100294675]
N1012	ENSSSCG00000003909	None		K1125	ENSSSCG00000015435	NAMPT	nicotinamide phosphoribosyltransferase [Source:VGNC Symbol;Acc:VGNC:90573]
N1013	ENSSSCG00000043011	None		K1126	ENSSSCG00000015559	NCF2	neutrophil cytosolic factor 2 [Source:VGNC Symbol;Acc:VGNC:90607]
N1014	ENSSSCG00000045064	None		K1127	ENSSSCG00000038044	GYG2	glycogenin 2 [Source:VGNC Symbol;Acc:VGNC:88759]
N1015	ENSSSCG00000034613	None		K1128	ENSSSCG00000022129	ARSL	arylsulfatase E (chondrodysplasia punctata 1) [Source:NCBI gene (formerly Entrezgene);Acc:100627778]
N1016	ENSSSCG00000048960	None		K1129	ENSSSCG00000020286	U6	U6 spliceosomal RNA [Source:RFAM;Acc:RF00026]
N1017	ENSSSCG00000044745	None		K1130	ENSSSCG00000012110	MID1	midline 1 [Source:VGNC Symbol;Acc:VGNC:90213]
N1018	ENSSSCG00000045819	None		K1131	ENSSSCG00000012283	ZNF81	zinc finger protein 81 [Source:VGNC Symbol;Acc:VGNC:95308]
N1019	ENSSSCG00000008898	HOP homeobox [Source:VGNC Symbol;Acc:VGNC:88932]		K1132	ENSSSCG00000021647	EDA	ectodysplasin A [Source:VGNC Symbol;Acc:VGNC:87540]
N1020	ENSSSCG00000036736	None		K1133	ENSSSCG00000028538	RLIM	ring finger protein, LIM domain interacting [Source:HGNC Symbol;Acc:HGNC:13429]
N1021	ENSSSCG00000035654	None		K1134	ENSSSCG00000035689	NEXMIF	neurite extension and migration factor [Source:VGNC Symbol;Acc:VGNC:90703]
N1022	ENSSSCG00000009125	None		K1135	ENSSSCG00000030577	PBDC1	polysaccharide biosynthesis domain containing 1 [Source:HGNC Symbol;Acc:HGNC:28790]
N1023	ENSSSCG00000036240	None		K1136	ENSSSCG00000025156	BRWD3	bromodomain and WD repeat domain containing 3 [Source:VGNC Symbol;Acc:VGNC:85890]
N1024	ENSSSCG00000035773	None		K1137	ENSSSCG00000012463	CHM	CHM Rab escort protein [Source:VGNC Symbol;Acc:VGNC:86647]
N1025	ENSSSCG00000047231	None		K1138	ENSSSCG00000036515	DACH2	dachshund family transcription factor 2 [Source:HGNC Symbol;Acc:HGNC:16814]
N1026	ENSSSCG00000031845	None		K1139	ENSSSCG00000012593	HTR2C	5-hydroxytryptamine receptor 2C [Source:VGNC Symbol;Acc:VGNC:96737]
N1027	ENSSSCG00000050809	None		K1140	ENSSSCG00000033392	SCML4	Scm polycomb group protein like 4 [Source:VGNC Symbol;Acc:VGNC:92629]
N1028	ENSSSCG00000041574	None		K1141	ENSSSCG00000005465	SUSD1	sushi domain containing 1 [Source:VGNC Symbol;Acc:VGNC:93633]
N1029	ENSSSCG00000041779	None		K1142	ENSSSCG00000038932	PPM1E	protein phosphatase, Mg2+/Mn2+ dependent 1E [Source:VGNC Symbol;Acc:VGNC:91705]
N1030	ENSSSCG00000049377	None		K1143	ENSSSCG00000010535	HPSE2	heparanase 2 (inactive) [Source:HGNC Symbol;Acc:HGNC:18374]
N1031	ENSSSCG00000049604	None		K1144	ENSSSCG00000010593	CNNM2	cyclin and CBS domain divalent metal cation transport mediator 2 [Source:VGNC Symbol;Acc:VGNC:86828]
N1032	ENSSSCG00000038324	None		K1145	ENSSSCG00000014431	AFAP1L1	actin filament associated protein 1 like 1 [Source:VGNC Symbol;Acc:VGNC:85166]
N1033	ENSSSCG00000034745	None		K1146	ENSSSCG00000028979	UVRAG	UV radiation resistance associated [Source:VGNC Symbol;Acc:VGNC:94789]
N1034	ENSSSCG00000041678	None		K1147	ENSSSCG00000015297	ADAM22	ADAM metallopeptidase domain 22 [Source:VGNC Symbol;Acc:VGNC:85067]
N1035	ENSSSCG00000027566	None		K1148	ENSSSCG00000015356	AGMO	alkylglycerol monooxygenase [Source:VGNC Symbol;Acc:VGNC:85182]
N1036	ENSSSCG00000036400	None		K1149	ENSSSCG00000026943	MRAP2	melanocortin 2 receptor accessory protein 2 [Source:VGNC Symbol;Acc:VGNC:90339]
N1037	ENSSSCG00000048822	None		K1150	ENSSSCG00000017273	PSMD12	proteasome 26S subunit, non-ATPase 12 [Source:VGNC Symbol;Acc:VGNC:91920]
N1038	ENSSSCG00000035073	None		K1151	ENSSSCG00000017328	ARHGAP27	Rho GTPase activating protein 27 [Source:VGNC Symbol;Acc:VGNC:85466]
N1039	ENSSSCG00000047092	None		K1152	ENSSSCG00000011568	GHRL	ghrelin and obestatin prepropeptide [Source:NCBI gene (formerly Entrezgene);Acc:396728]
N1040	ENSSSCG00000046787	None		K1153	ENSSSCG00000039841	SHC3	SHC adaptor protein 3 [Source:VGNC Symbol;Acc:VGNC:92838]
N1041	ENSSSCG00000046485	None		K1154	ENSSSCG00000016863	OXCT1	3-oxoacid CoA-transferase 1 [Source:VGNC Symbol;Acc:VGNC:91113]
N1042	ENSSSCG00000044958	None		K1155	ENSSSCG00000000077	ADSL	adenylosuccinate lyase [Source:VGNC Symbol;Acc:VGNC:85160]
N1043	ENSSSCG00000050443	None		K1156	ENSSSCG00000004787	GPR176	G protein-coupled receptor 176 [Source:VGNC Symbol;Acc:VGNC:88618]
N1044	ENSSSCG00000045452	None		K1157	ENSSSCG00000015711	DPP10	dipeptidyl peptidase like 10 [Source:VGNC Symbol;Acc:VGNC:95949]
N1045	ENSSSCG00000050596	None		K1158	ENSSSCG00000023181	ZNF385B	zinc finger protein 385B [Source:VGNC Symbol;Acc:VGNC:98425]
N1046	ENSSSCG00000032129	cytochrome c oxidase subunit 7B [Source:VGNC Symbol;Acc:VGNC:106446]		K1159	ENSSSCG00000022661	FCHO2	FCH and mu domain containing endocytic adaptor 2 [Source:VGNC Symbol;Acc:VGNC:88066]
N1047	ENSSSCG00000048783	None		K1160	ENSSSCG00000036961	PCDHB7	protocadherin beta 7 [Source:HGNC Symbol;Acc:HGNC:8692]
N1048	ENSSSCG00000045180	None		K1161	ENSSSCG00000024864	ATXN10	ataxin 10 [Source:VGNC Symbol;Acc:VGNC:85688]
N1049	ENSSSCG00000046860	None		K1162	ENSSSCG00000016192	PLCD4	phospholipase C delta 4 [Source:NCBI gene (formerly Entrezgene);Acc:397119]
N1050	ENSSSCG00000045104	None		K1163	ENSSSCG00000007248	ASXL1	ASXL transcriptional regulator 1 [Source:VGNC Symbol;Acc:VGNC:95881]
N1051	ENSSSCG00000047845	None		K1164	ENSSSCG00000008621	NBAS	NBAS subunit of NRZ tethering complex [Source:VGNC Symbol;Acc:VGNC:96592]
N1052	ENSSSCG00000043584	None		K1165	ENSSSCG00000009680	EXTL3	exostosin like glycosyltransferase 3 [Source:VGNC Symbol;Acc:VGNC:87850]
N1053	ENSSSCG00000044366	None		K1166	ENSSSCG00000006083	LAPTM4B	lysosomal protein transmembrane 4 beta [Source:VGNC Symbol;Acc:VGNC:89637]
N1054	ENSSSCG00000051452	None		K1167	ENSSSCG00000012234	SRPX	sushi repeat containing protein X-linked [Source:HGNC Symbol;Acc:HGNC:11309]
N1055	ENSSSCG00000042522	None		K1168	ENSSSCG00000011001	APTX	aprataxin [Source:VGNC Symbol;Acc:VGNC:95724]
N1056	ENSSSCG00000039107	None		K1169	ENSSSCG00000011003	NDUFB6	NADH:ubiquinone oxidoreductase subunit B6 [Source:NCBI gene (formerly Entrezgene);Acc:733605]
N1057	ENSSSCG00000051198	None
N1058	ENSSSCG00000031516	None
N1059	ENSSSCG00000032825	None
N1060	ENSSSCG00000045527	None
N1061	ENSSSCG00000050952	None
N1062	ENSSSCG00000049799	None
N1063	ENSSSCG00000046286	None
N1063	ENSSSCG00000046286	None
N1063	ENSSSCG00000046286	None
N1063	ENSSSCG00000046286	None
N1063	ENSSSCG00000046286	None
N1063	ENSSSCG00000046286	None
N1064	ENSSSCG00000049779	None
N1065	ENSSSCG00000036422	None
N1066	ENSSSCG00000038421	None
N1067	ENSSSCG00000043164	None
N1068	ENSSSCG00000045982	None
N1068	ENSSSCG00000045982	None
N1068	ENSSSCG00000045982	None
N1068	ENSSSCG00000045982	None
N1068	ENSSSCG00000045982	None
N1069	ENSSSCG00000037214	None
N1069	ENSSSCG00000037214	None
N1070	ENSSSCG00000024860	None
N1071	ENSSSCG00000049309	None
N1072	ENSSSCG00000050931	None
N1073	ENSSSCG00000040085	None
N1074	ENSSSCG00000044730	None
N1075	ENSSSCG00000037859	None
N1076	ENSSSCG00000046926	None
N1077	ENSSSCG00000039869	None
N1078	ENSSSCG00000042521	None
N1079	ENSSSCG00000046586	None
N1080	ENSSSCG00000051467	None
N1081	ENSSSCG00000041209	None
N1082	ENSSSCG00000000352	None
N1083	ENSSSCG00000051791	None
N1084	ENSSSCG00000050436	None
N1085	ENSSSCG00000003247	None
N1086	ENSSSCG00000034540	None
N1087	ENSSSCG00000032023	None
N1088	ENSSSCG00000046884	None
N1089	ENSSSCG00000045878	None
N1089	ENSSSCG00000045878	None
N1089	ENSSSCG00000045878	None
N1089	ENSSSCG00000045878	None
N1089	ENSSSCG00000045878	None
N1089	ENSSSCG00000045878	None
N1090	ENSSSCG00000049727	None
N1091	ENSSSCG00000045593	None
N1092	ENSSSCG00000042840	None
N1093	ENSSSCG00000041019	None
N1094	ENSSSCG00000032379	None
N1095	ENSSSCG00000039709	None
N1096	ENSSSCG00000045061	None
N1097	ENSSSCG00000002097	None
N1098	ENSSSCG00000045690	None
N1099	ENSSSCG00000047467	None
N1100	ENSSSCG00000049986	None
N1101	ENSSSCG00000036417	None
N1102	ENSSSCG00000041079	None
N1103	ENSSSCG00000047213	None
N1104	ENSSSCG00000042301	None
N1105	ENSSSCG00000040477	None
N1106	ENSSSCG00000031864	None
N1107	ENSSSCG00000050291	None
N1108	ENSSSCG00000051543	None
N1109	ENSSSCG00000047206	None
N1110	ENSSSCG00000048326	None
N1111	ENSSSCG00000046762	None
N1112	ENSSSCG00000048628	None
N1113	ENSSSCG00000012124	None
N1113	ENSSSCG00000012124	None
N1114	ENSSSCG00000034931	None
N1115	ENSSSCG00000043660	None
N1116	ENSSSCG00000047904	None
N1117	ENSSSCG00000012362	Cdc42 guanine nucleotide exchange factor 9 [Source:VGNC Symbol;Acc:VGNC:85504]
N1118	ENSSSCG00000045190	None
N1119	ENSSSCG00000045470	None
N1120	ENSSSCG00000051237	None
N1121	ENSSSCG00000043577	None
N1122	ENSSSCG00000045289	None
N1123	ENSSSCG00000048574	None
N1124	ENSSSCG00000036557	None
N1125	ENSSSCG00000041389	None
N1126	ENSSSCG00000046526	None
N1127	ENSSSCG00000049826	None
N1128	ENSSSCG00000045859	None
N1129	ENSSSCG00000046539	None
N1130	ENSSSCG00000049570	None
N1131	ENSSSCG00000043683	None
N1132	ENSSSCG00000037437	None
N1133	ENSSSCG00000035722	None
N1134	ENSSSCG00000047788	None
N1135	ENSSSCG00000041581	None
N1136	ENSSSCG00000049235	None
N1137	ENSSSCG00000022331	fibroblast growth factor 13 [Source:VGNC Symbol;Acc:VGNC:88103]
N1138	ENSSSCG00000048970	None
N1139	ENSSSCG00000051222	None
N1140	ENSSSCG00000033286	None
N1141	ENSSSCG00000030262	None
N1142	ENSSSCG00000049036	None
N1143	ENSSSCG00000042469	None
N1144	ENSSSCG00000047988	None
N1145	ENSSSCG00000016687	None
N1145	ENSSSCG00000016687	None
N1146	ENSSSCG00000013195	None
N1147	ENSSSCG00000051497	None
N1148	ENSSSCG00000051066	None
N1149	ENSSSCG00000045857	None
N1150	ENSSSCG00000031776	TUB like protein 4 [Source:VGNC Symbol;Acc:VGNC:94592]
N1151	ENSSSCG00000043930	None
N1152	ENSSSCG00000044858	None
N1153	ENSSSCG00000051179	None
N1154	ENSSSCG00000011567	von Hippel-Lindau tumor suppressor [Source:VGNC Symbol;Acc:VGNC:98407]
N1154	ENSSSCG00000011567	von Hippel-Lindau tumor suppressor [Source:VGNC Symbol;Acc:VGNC:98407]
N1155	ENSSSCG00000041222	None
N1156	ENSSSCG00000050303	None
N1157	ENSSSCG00000032093	None
N1158	ENSSSCG00000037551	None
N1159	ENSSSCG00000038458	None
N1160	ENSSSCG00000048947	None
N1161	ENSSSCG00000031137	None
N1161	ENSSSCG00000031137	None
N1162	ENSSSCG00000040294	None
N1163	ENSSSCG00000041440	None
N1164	ENSSSCG00000048462	None
N1165	ENSSSCG00000047351	None
N1166	ENSSSCG00000033408	None
N1167	ENSSSCG00000031333	None
N1168	ENSSSCG00000050447	None
N1169	ENSSSCG00000028217	None
N1170	ENSSSCG00000021414	None
N1171	ENSSSCG00000046430	None
N1172	ENSSSCG00000044580	None
N1173	ENSSSCG00000050956	None
N1174	ENSSSCG00000049170	None
N1175	ENSSSCG00000050179	None
N1176	ENSSSCG00000037357	None
N1177	ENSSSCG00000027732	None
N1178	ENSSSCG00000048840	None
N1179	ENSSSCG00000049357	None
N1180	ENSSSCG00000050079	None
N1181	ENSSSCG00000049550	None
N1182	ENSSSCG00000038066	usherin [Source:VGNC Symbol;Acc:VGNC:95561]
N1183	ENSSSCG00000041394	None
N1184	ENSSSCG00000034463	None
N1184	ENSSSCG00000034463	None
N1185	ENSSSCG00000028777	myosin light chain kinase family member 4 [Source:VGNC Symbol;Acc:VGNC:90519]
N1186	ENSSSCG00000002084	None
N1186	ENSSSCG00000002084	None
N1186	ENSSSCG00000002084	None
N1187	ENSSSCG00000031499	None
N1188	ENSSSCG00000048341	None

## Sheet: Sheet7
Supplementary Table S7: CNVRs information with top 10 VST value.
CNVR（ID）	CNV Position	VST value
CNVR-4962	7:86862001-86864000	0.488727
CNVR-1353	13:44169601-44172000	0.485939
CNVR-2097	14:136178001-136182000	0.424215
CNVR-4601	6:139115201-139120000	0.41162
CNVR-2590	16:73121201-73123200	0.398042
CNVR-4952	7:80185601-80189200	0.379368
CNVR-2352	15:123924401-123928800	0.370625
CNVR-4574	6:134892801-134899600	0.367921
CNVR-499	1:245279601-245281200	0.366045
CNVR-3317	2:124586801-124588800	0.363223

## Sheet: Sheet8
Supplementary Table S8: Genes with trans-eQTL effect.
CNVR	gene	beta	t-stat	p-value	FDR
CNVR-1353	ENSSSCG00000027404	1	Inf	2.2250738585072e-308	2.32612e-305
CNVR-1353	ENSSSCG00000039614	1	Inf	2.2250738585072e-308	2.32612e-305
CNVR-1353	ENSSSCG00000051976	1	Inf	2.2250738585072e-308	2.32612e-305
CNVR-1353	ENSSSCG00000004308	2	Inf	2.2250738585072e-308	2.32612e-305
CNVR-1353	ENSSSCG00000061618	2	Inf	2.2250738585072e-308	2.32612e-305
CNVR-1353	ENSSSCG00000062627	1	Inf	2.2250738585072e-308	2.32612e-305
CNVR-1353	ENSSSCG00000043225	2	Inf	2.2250738585072e-308	2.32612e-305
CNVR-1353	ENSSSCG00000056379	2	Inf	2.2250738585072e-308	2.32612e-305
CNVR-1353	ENSSSCG00000025656	3	Inf	2.2250738585072e-308	2.32612e-305
CNVR-1353	ENSSSCG00000028329	4	Inf	2.2250738585072e-308	2.32612e-305
CNVR-1353	ENSSSCG00000004518	1	Inf	2.2250738585072e-308	2.32612e-305
CNVR-1353	ENSSSCG00000059577	2	Inf	2.2250738585072e-308	2.32612e-305
CNVR-1353	ENSSSCG00000046774	1	Inf	2.2250738585072e-308	2.32612e-305
CNVR-1353	ENSSSCG00000041333	9	Inf	2.2250738585072e-308	2.32612e-305
CNVR-1353	ENSSSCG00000060095	2	Inf	2.2250738585072e-308	2.32612e-305
CNVR-1353	ENSSSCG00000061749	1	Inf	2.2250738585072e-308	2.32612e-305
CNVR-1353	ENSSSCG00000025155	1	Inf	2.2250738585072e-308	2.32612e-305
CNVR-1353	ENSSSCG00000042522	1	Inf	2.2250738585072e-308	2.32612e-305
CNVR-1353	ENSSSCG00000030003	1	Inf	2.2250738585072e-308	2.32612e-305
CNVR-1353	ENSSSCG00000052063	1	Inf	2.2250738585072e-308	2.32612e-305
CNVR-1353	ENSSSCG00000054288	1	Inf	2.2250738585072e-308	2.32612e-305
CNVR-1353	ENSSSCG00000060395	1	Inf	2.2250738585072e-308	2.32612e-305
CNVR-1353	ENSSSCG00000005023	6	Inf	2.2250738585072e-308	2.32612e-305
CNVR-1353	ENSSSCG00000047955	2	Inf	2.2250738585072e-308	2.32612e-305
CNVR-1353	ENSSSCG00000019811	1	Inf	2.2250738585072e-308	2.32612e-305
CNVR-1353	ENSSSCG00000055377	1	Inf	2.2250738585072e-308	2.32612e-305
CNVR-1353	ENSSSCG00000063502	3	Inf	2.2250738585072e-308	2.32612e-305
CNVR-1353	ENSSSCG00000053295	1	Inf	2.2250738585072e-308	2.32612e-305
CNVR-1353	ENSSSCG00000005307	5	Inf	2.2250738585072e-308	2.32612e-305
CNVR-1353	ENSSSCG00000020185	5	Inf	2.2250738585072e-308	2.32612e-305
CNVR-1353	ENSSSCG00000058933	3	Inf	2.2250738585072e-308	2.32612e-305
CNVR-1353	ENSSSCG00000012986	2	Inf	2.2250738585072e-308	2.32612e-305
CNVR-1353	ENSSSCG00000044416	2	Inf	2.2250738585072e-308	2.32612e-305
CNVR-1353	ENSSSCG00000028702	6	Inf	2.2250738585072e-308	2.32612e-305
CNVR-1353	ENSSSCG00000060970	8	Inf	2.2250738585072e-308	2.32612e-305
CNVR-4601	ENSSSCG00000057172	2	Inf	2.2250738585072e-308	2.32612e-305
CNVR-1353	ENSSSCG00000062761	3	Inf	2.2250738585072e-308	2.32612e-305
CNVR-1353	ENSSSCG00000060771	6	Inf	2.2250738585072e-308	2.32612e-305
CNVR-1353	ENSSSCG00000053789	1	Inf	2.2250738585072e-308	2.32612e-305
CNVR-1353	ENSSSCG00000055337	1	Inf	2.2250738585072e-308	2.32612e-305
CNVR-1353	ENSSSCG00000048773	1	Inf	2.2250738585072e-308	2.32612e-305
CNVR-1353	ENSSSCG00000019548	3	Inf	2.2250738585072e-308	2.32612e-305
CNVR-1353	ENSSSCG00000056892	1	Inf	2.2250738585072e-308	2.32612e-305
CNVR-1353	ENSSSCG00000053447	2	Inf	2.2250738585072e-308	2.32612e-305
CNVR-1353	ENSSSCG00000031899	1	Inf	2.2250738585072e-308	2.32612e-305
CNVR-1353	ENSSSCG00000046231	4	Inf	2.2250738585072e-308	2.32612e-305
CNVR-1353	ENSSSCG00000063548	11	Inf	2.2250738585072e-308	2.32612e-305
CNVR-1353	ENSSSCG00000055625	1	Inf	2.2250738585072e-308	2.32612e-305
CNVR-1353	ENSSSCG00000056823	3	Inf	2.2250738585072e-308	2.32612e-305
CNVR-1353	ENSSSCG00000054513	1	Inf	2.2250738585072e-308	2.32612e-305
CNVR-1353	ENSSSCG00000014219	1	Inf	2.2250738585072e-308	2.32612e-305
CNVR-1353	ENSSSCG00000014221	4	Inf	2.2250738585072e-308	2.32612e-305
CNVR-1353	ENSSSCG00000055548	1	Inf	2.2250738585072e-308	2.32612e-305
CNVR-1353	ENSSSCG00000061433	1	Inf	2.2250738585072e-308	2.32612e-305
CNVR-1353	ENSSSCG00000023841	1	Inf	2.2250738585072e-308	2.32612e-305
CNVR-3317	ENSSSCG00000048716	1	Inf	2.2250738585072e-308	2.32612e-305
CNVR-1353	ENSSSCG00000063245	8	Inf	2.2250738585072e-308	2.32612e-305
CNVR-1353	ENSSSCG00000053555	3	Inf	2.2250738585072e-308	2.32612e-305
CNVR-1353	ENSSSCG00000058880	2	Inf	2.2250738585072e-308	2.32612e-305
CNVR-1353	ENSSSCG00000051007	3	Inf	2.2250738585072e-308	2.32612e-305
CNVR-1353	ENSSSCG00000052459	2	Inf	2.2250738585072e-308	2.32612e-305
CNVR-1353	ENSSSCG00000048110	1	Inf	2.2250738585072e-308	2.32612e-305
CNVR-1353	ENSSSCG00000053500	1	Inf	2.2250738585072e-308	2.32612e-305
CNVR-1353	ENSSSCG00000051066	2	Inf	2.2250738585072e-308	2.32612e-305
CNVR-1353	ENSSSCG00000047287	2	Inf	2.2250738585072e-308	2.32612e-305
CNVR-1353	ENSSSCG00000048756	7	Inf	2.2250738585072e-308	2.32612e-305
CNVR-1353	ENSSSCG00000047161	1	Inf	2.2250738585072e-308	2.32612e-305
CNVR-1353	ENSSSCG00000061728	2	Inf	2.2250738585072e-308	2.32612e-305
CNVR-1353	ENSSSCG00000052262	1	Inf	2.2250738585072e-308	2.32612e-305
CNVR-1353	ENSSSCG00000002850	1	Inf	2.2250738585072e-308	2.32612e-305
CNVR-1353	ENSSSCG00000048377	1	Inf	2.2250738585072e-308	2.32612e-305
CNVR-1353	ENSSSCG00000026843	1	Inf	2.2250738585072e-308	2.32612e-305
CNVR-1353	ENSSSCG00000038175	1	Inf	2.2250738585072e-308	2.32612e-305
CNVR-1353	ENSSSCG00000032113	2	Inf	2.2250738585072e-308	2.32612e-305
CNVR-1353	ENSSSCG00000041182	1	Inf	2.2250738585072e-308	2.32612e-305
CNVR-1353	ENSSSCG00000036504	1	Inf	2.2250738585072e-308	2.32612e-305
CNVR-1353	ENSSSCG00000003608	2	Inf	2.2250738585072e-308	2.32612e-305
CNVR-1353	ENSSSCG00000038677	3	Inf	2.2250738585072e-308	2.32612e-305
CNVR-1353	ENSSSCG00000003650	7	Inf	2.2250738585072e-308	2.32612e-305
CNVR-1353	ENSSSCG00000040678	2	Inf	2.2250738585072e-308	2.32612e-305
CNVR-1353	ENSSSCG00000052999	2	Inf	2.2250738585072e-308	2.32612e-305
CNVR-1353	ENSSSCG00000037421	1	Inf	2.2250738585072e-308	2.32612e-305
CNVR-1353	ENSSSCG00000057724	1	Inf	2.2250738585072e-308	2.32612e-305
CNVR-1353	ENSSSCG00000043611	1	Inf	2.2250738585072e-308	2.32612e-305
CNVR-1353	ENSSSCG00000052973	2	Inf	2.2250738585072e-308	2.32612e-305
CNVR-1353	ENSSSCG00000037856	8	Inf	2.2250738585072e-308	2.32612e-305
CNVR-1353	ENSSSCG00000061673	2	Inf	2.2250738585072e-308	2.32612e-305
CNVR-1353	ENSSSCG00000059942	3	Inf	2.2250738585072e-308	2.32612e-305
CNVR-1353	ENSSSCG00000063423	1	Inf	2.2250738585072e-308	2.32612e-305
CNVR-1353	ENSSSCG00000060860	1	Inf	2.2250738585072e-308	2.32612e-305
CNVR-1353	ENSSSCG00000043413	3	Inf	2.2250738585072e-308	2.32612e-305
CNVR-1353	ENSSSCG00000001560	1	Inf	2.2250738585072e-308	2.32612e-305
CNVR-1353	ENSSSCG00000041801	1	Inf	2.2250738585072e-308	2.32612e-305
CNVR-1353	ENSSSCG00000001798	1	Inf	2.2250738585072e-308	2.32612e-305
CNVR-1353	ENSSSCG00000041703	6	Inf	2.2250738585072e-308	2.32612e-305
CNVR-1353	ENSSSCG00000001926	2	Inf	2.2250738585072e-308	2.32612e-305
CNVR-1353	ENSSSCG00000059237	1	Inf	2.2250738585072e-308	2.32612e-305
CNVR-1353	ENSSSCG00000055470	6	Inf	2.2250738585072e-308	2.32612e-305
CNVR-1353	ENSSSCG00000061604	6	Inf	2.2250738585072e-308	2.32612e-305
CNVR-1353	ENSSSCG00000037453	2	Inf	2.2250738585072e-308	2.32612e-305
CNVR-1353	ENSSSCG00000053338	4	Inf	2.2250738585072e-308	2.32612e-305
CNVR-1353	ENSSSCG00000047535	10	Inf	2.2250738585072e-308	2.32612e-305
CNVR-1353	ENSSSCG00000056670	3	Inf	2.2250738585072e-308	2.32612e-305
CNVR-1353	ENSSSCG00000053049	3	Inf	2.2250738585072e-308	2.32612e-305
CNVR-1353	ENSSSCG00000059427	2	Inf	2.2250738585072e-308	2.32612e-305
CNVR-1353	ENSSSCG00000032623	3	Inf	2.2250738585072e-308	2.32612e-305
CNVR-1353	ENSSSCG00000046630	1	Inf	2.2250738585072e-308	2.32612e-305
CNVR-1353	ENSSSCG00000037344	10	Inf	2.2250738585072e-308	2.32612e-305
CNVR-1353	ENSSSCG00000061303	1	Inf	2.2250738585072e-308	2.32612e-305
CNVR-1353	ENSSSCG00000025468	2	Inf	2.2250738585072e-308	2.32612e-305
CNVR-1353	ENSSSCG00000062777	1	Inf	2.2250738585072e-308	2.32612e-305
CNVR-1353	ENSSSCG00000057120	2	Inf	2.2250738585072e-308	2.32612e-305
CNVR-1353	ENSSSCG00000023871	3	Inf	2.2250738585072e-308	2.32612e-305
CNVR-1353	ENSSSCG00000052094	1	Inf	2.2250738585072e-308	2.32612e-305
CNVR-1353	ENSSSCG00000045760	2	Inf	2.2250738585072e-308	2.32612e-305
CNVR-1353	ENSSSCG00000058347	1	Inf	2.2250738585072e-308	2.32612e-305
CNVR-1353	ENSSSCG00000054473	1	Inf	2.2250738585072e-308	2.32612e-305
CNVR-1353	ENSSSCG00000053445	1	Inf	2.2250738585072e-308	2.32612e-305
CNVR-1353	ENSSSCG00000036627	2	Inf	2.2250738585072e-308	2.32612e-305
CNVR-1353	ENSSSCG00000058616	1	Inf	2.2250738585072e-308	2.32612e-305
CNVR-1353	ENSSSCG00000011925	1	Inf	2.2250738585072e-308	2.32612e-305
CNVR-1353	ENSSSCG00000011939	2	Inf	2.2250738585072e-308	2.32612e-305
CNVR-1353	ENSSSCG00000061060	1	Inf	2.2250738585072e-308	2.32612e-305
CNVR-1353	ENSSSCG00000059173	1	Inf	2.2250738585072e-308	2.32612e-305
CNVR-1353	ENSSSCG00000011964	2	Inf	2.2250738585072e-308	2.32612e-305
CNVR-1353	ENSSSCG00000063521	2	Inf	2.2250738585072e-308	2.32612e-305
CNVR-1353	ENSSSCG00000046160	4	Inf	2.2250738585072e-308	2.32612e-305
CNVR-1353	ENSSSCG00000056619	2	Inf	2.2250738585072e-308	2.32612e-305
CNVR-1353	ENSSSCG00000054726	1	Inf	2.2250738585072e-308	2.32612e-305
CNVR-1353	ENSSSCG00000057924	1	Inf	2.2250738585072e-308	2.32612e-305
CNVR-1353	ENSSSCG00000060930	1	Inf	2.2250738585072e-308	2.32612e-305
CNVR-1353	ENSSSCG00000055247	2	Inf	2.2250738585072e-308	2.32612e-305
CNVR-1353	ENSSSCG00000058638	1	Inf	2.2250738585072e-308	2.32612e-305
CNVR-1353	ENSSSCG00000057768	1	Inf	2.2250738585072e-308	2.32612e-305
CNVR-1353	ENSSSCG00000035394	2	Inf	2.2250738585072e-308	2.32612e-305
CNVR-1353	ENSSSCG00000050594	1	Inf	2.2250738585072e-308	2.32612e-305
CNVR-1353	ENSSSCG00000034592	1	Inf	2.2250738585072e-308	2.32612e-305
CNVR-1353	ENSSSCG00000060834	2	Inf	2.2250738585072e-308	2.32612e-305
CNVR-1353	ENSSSCG00000050278	1	Inf	2.2250738585072e-308	2.32612e-305
CNVR-1353	ENSSSCG00000049218	5	Inf	2.2250738585072e-308	2.32612e-305
CNVR-1353	ENSSSCG00000039710	1	Inf	2.2250738585072e-308	2.32612e-305
CNVR-1353	ENSSSCG00000018599	1	Inf	2.2250738585072e-308	2.32612e-305
CNVR-1353	ENSSSCG00000052456	1	Inf	2.2250738585072e-308	2.32612e-305
CNVR-1353	ENSSSCG00000010014	2	Inf	2.2250738585072e-308	2.32612e-305
CNVR-1353	ENSSSCG00000057341	1	Inf	2.2250738585072e-308	2.32612e-305
CNVR-1353	ENSSSCG00000010266	1	Inf	2.2250738585072e-308	2.32612e-305
CNVR-1353	ENSSSCG00000053592	1	Inf	2.2250738585072e-308	2.32612e-305
CNVR-1353	ENSSSCG00000047505	2	Inf	2.2250738585072e-308	2.32612e-305
CNVR-1353	ENSSSCG00000010461	1	Inf	2.2250738585072e-308	2.32612e-305
CNVR-1353	ENSSSCG00000052084	2	Inf	2.2250738585072e-308	2.32612e-305
CNVR-1353	ENSSSCG00000010601	4	Inf	2.2250738585072e-308	2.32612e-305
CNVR-1353	ENSSSCG00000059752	1	Inf	2.2250738585072e-308	2.32612e-305
CNVR-1353	ENSSSCG00000047224	2	Inf	2.2250738585072e-308	2.32612e-305
CNVR-1353	ENSSSCG00000058504	3	Inf	2.2250738585072e-308	2.32612e-305
CNVR-1353	ENSSSCG00000056002	2	Inf	2.2250738585072e-308	2.32612e-305
CNVR-1353	ENSSSCG00000042339	1	Inf	2.2250738585072e-308	2.32612e-305
CNVR-1353	ENSSSCG00000055318	1	Inf	2.2250738585072e-308	2.32612e-305
CNVR-1353	ENSSSCG00000058336	4	Inf	2.2250738585072e-308	2.32612e-305
CNVR-1353	ENSSSCG00000057288	1	Inf	2.2250738585072e-308	2.32612e-305
CNVR-1353	ENSSSCG00000055607	1	Inf	2.2250738585072e-308	2.32612e-305
CNVR-1353	ENSSSCG00000054507	4	Inf	2.2250738585072e-308	2.32612e-305
CNVR-1353	ENSSSCG00000055060	1	Inf	2.2250738585072e-308	2.32612e-305
CNVR-1353	ENSSSCG00000015793	2	Inf	2.2250738585072e-308	2.32612e-305
CNVR-1353	ENSSSCG00000015925	2	Inf	2.2250738585072e-308	2.32612e-305
CNVR-1353	ENSSSCG00000054927	7	Inf	2.2250738585072e-308	2.32612e-305
CNVR-1353	ENSSSCG00000061723	2	Inf	2.2250738585072e-308	2.32612e-305
CNVR-1353	ENSSSCG00000061024	6	Inf	2.2250738585072e-308	2.32612e-305
CNVR-1353	ENSSSCG00000041859	7	Inf	2.2250738585072e-308	2.32612e-305
CNVR-1353	ENSSSCG00000050076	2	Inf	2.2250738585072e-308	2.32612e-305
CNVR-1353	ENSSSCG00000028217	1	Inf	2.2250738585072e-308	2.32612e-305
CNVR-1353	ENSSSCG00000050190	1	Inf	2.2250738585072e-308	2.32612e-305
CNVR-1353	ENSSSCG00000058468	2	Inf	2.2250738585072e-308	2.32612e-305
CNVR-1353	ENSSSCG00000057011	1	Inf	2.2250738585072e-308	2.32612e-305
CNVR-1353	ENSSSCG00000059122	3	Inf	2.2250738585072e-308	2.32612e-305
CNVR-1353	ENSSSCG00000055217	8	Inf	2.2250738585072e-308	2.32612e-305
CNVR-1353	ENSSSCG00000049928	3	Inf	2.2250738585072e-308	2.32612e-305
CNVR-1353	ENSSSCG00000062107	1	Inf	2.2250738585072e-308	2.32612e-305
CNVR-1353	ENSSSCG00000061832	1	Inf	2.2250738585072e-308	2.32612e-305
CNVR-1353	ENSSSCG00000017009	3	Inf	2.2250738585072e-308	2.32612e-305
CNVR-1353	ENSSSCG00000063180	4	Inf	2.2250738585072e-308	2.32612e-305
CNVR-1353	ENSSSCG00000054628	2	Inf	2.2250738585072e-308	2.32612e-305
CNVR-1353	ENSSSCG00000031080	2	Inf	2.2250738585072e-308	2.32612e-305
CNVR-1353	ENSSSCG00000053133	8	Inf	2.2250738585072e-308	2.32612e-305
CNVR-1353	ENSSSCG00000055361	2	Inf	2.2250738585072e-308	2.32612e-305
CNVR-1353	ENSSSCG00000014764	3	Inf	2.2250738585072e-308	2.32612e-305
CNVR-1353	ENSSSCG00000052396	1	Inf	2.2250738585072e-308	2.32612e-305
CNVR-1353	ENSSSCG00000014872	1	Inf	2.2250738585072e-308	2.32612e-305
CNVR-1353	ENSSSCG00000054666	2	Inf	2.2250738585072e-308	2.32612e-305
CNVR-1353	ENSSSCG00000060691	1	Inf	2.2250738585072e-308	2.32612e-305
CNVR-1353	ENSSSCG00000014898	1	Inf	2.2250738585072e-308	2.32612e-305
CNVR-1353	ENSSSCG00000062648	1	Inf	2.2250738585072e-308	2.32612e-305
CNVR-1353	ENSSSCG00000054420	1	Inf	2.2250738585072e-308	2.32612e-305
CNVR-1353	ENSSSCG00000051921	3	Inf	2.2250738585072e-308	2.32612e-305
CNVR-1353	ENSSSCG00000054914	3	Inf	2.2250738585072e-308	2.32612e-305
CNVR-1353	ENSSSCG00000042712	1	Inf	2.2250738585072e-308	2.32612e-305
CNVR-1353	ENSSSCG00000056975	1	Inf	2.2250738585072e-308	2.32612e-305
CNVR-1353	ENSSSCG00000062875	2	Inf	2.2250738585072e-308	2.32612e-305
CNVR-1353	ENSSSCG00000055418	2	Inf	2.2250738585072e-308	2.32612e-305
CNVR-1353	ENSSSCG00000059181	1	Inf	2.2250738585072e-308	2.32612e-305
CNVR-1353	ENSSSCG00000015241	2	Inf	2.2250738585072e-308	2.32612e-305
CNVR-1353	ENSSSCG00000025612	5	Inf	2.2250738585072e-308	2.32612e-305
CNVR-1353	ENSSSCG00000056453	6	Inf	2.2250738585072e-308	2.32612e-305
CNVR-1353	ENSSSCG00000034803	1	Inf	2.2250738585072e-308	2.32612e-305
CNVR-1353	ENSSSCG00000015655	2	Inf	2.2250738585072e-308	2.32612e-305
CNVR-1353	ENSSSCG00000056403	5	Inf	2.2250738585072e-308	2.32612e-305
CNVR-1353	ENSSSCG00000020582	2	Inf	2.2250738585072e-308	2.32612e-305
CNVR-1353	ENSSSCG00000057863	2	Inf	2.2250738585072e-308	2.32612e-305
CNVR-1353	ENSSSCG00000059107	2	Inf	2.2250738585072e-308	2.32612e-305
CNVR-1353	ENSSSCG00000015433	3	Inf	2.2250738585072e-308	2.32612e-305
CNVR-1353	ENSSSCG00000015462	3	Inf	2.2250738585072e-308	2.32612e-305
CNVR-1353	ENSSSCG00000059282	2	Inf	2.2250738585072e-308	2.32612e-305
CNVR-1353	ENSSSCG00000047092	1	Inf	2.2250738585072e-308	2.32612e-305
CNVR-1353	ENSSSCG00000047752	5	Inf	2.2250738585072e-308	2.32612e-305
CNVR-1353	ENSSSCG00000015591	1	Inf	2.2250738585072e-308	2.32612e-305
CNVR-1353	ENSSSCG00000059553	3	Inf	2.2250738585072e-308	2.32612e-305
CNVR-1353	ENSSSCG00000034251	7	Inf	2.2250738585072e-308	2.32612e-305
CNVR-1353	ENSSSCG00000060793	3	Inf	2.2250738585072e-308	2.32612e-305
CNVR-1353	ENSSSCG00000042238	1	Inf	2.2250738585072e-308	2.32612e-305
CNVR-1353	ENSSSCG00000049047	1	Inf	2.2250738585072e-308	2.32612e-305
CNVR-1353	ENSSSCG00000008997	1	Inf	2.2250738585072e-308	2.32612e-305
CNVR-1353	ENSSSCG00000054850	2	Inf	2.2250738585072e-308	2.32612e-305
CNVR-1353	ENSSSCG00000059896	8	Inf	2.2250738585072e-308	2.32612e-305
CNVR-1353	ENSSSCG00000052805	2	Inf	2.2250738585072e-308	2.32612e-305
CNVR-1353	ENSSSCG00000054893	8	Inf	2.2250738585072e-308	2.32612e-305
CNVR-1353	ENSSSCG00000060418	4	Inf	2.2250738585072e-308	2.32612e-305
CNVR-1353	ENSSSCG00000057393	3	Inf	2.2250738585072e-308	2.32612e-305
CNVR-1353	ENSSSCG00000056830	2	Inf	2.2250738585072e-308	2.32612e-305
CNVR-1353	ENSSSCG00000038479	4	Inf	2.2250738585072e-308	2.32612e-305
CNVR-1353	ENSSSCG00000062800	1	Inf	2.2250738585072e-308	2.32612e-305
CNVR-1353	ENSSSCG00000058902	1	Inf	2.2250738585072e-308	2.32612e-305
CNVR-1353	ENSSSCG00000008052	1	Inf	2.2250738585072e-308	2.32612e-305
CNVR-1353	ENSSSCG00000057061	2	Inf	2.2250738585072e-308	2.32612e-305
CNVR-1353	ENSSSCG00000056535	1	Inf	2.2250738585072e-308	2.32612e-305
CNVR-1353	ENSSSCG00000052543	4	Inf	2.2250738585072e-308	2.32612e-305
CNVR-1353	ENSSSCG00000052686	3	Inf	2.2250738585072e-308	2.32612e-305
CNVR-1353	ENSSSCG00000060831	2	Inf	2.2250738585072e-308	2.32612e-305
CNVR-1353	ENSSSCG00000061283	3	Inf	2.2250738585072e-308	2.32612e-305
CNVR-1353	ENSSSCG00000060734	3	Inf	2.2250738585072e-308	2.32612e-305
CNVR-1353	ENSSSCG00000057383	1	Inf	2.2250738585072e-308	2.32612e-305
CNVR-1353	ENSSSCG00000061222	1	Inf	2.2250738585072e-308	2.32612e-305
CNVR-1353	ENSSSCG00000020986	2	Inf	2.2250738585072e-308	2.32612e-305
CNVR-1353	ENSSSCG00000008582	3	Inf	2.2250738585072e-308	2.32612e-305
CNVR-1353	ENSSSCG00000019059	3	Inf	2.2250738585072e-308	2.32612e-305
CNVR-1353	ENSSSCG00000024238	1	Inf	2.2250738585072e-308	2.32612e-305
CNVR-1353	ENSSSCG00000022257	2	Inf	2.2250738585072e-308	2.32612e-305
CNVR-1353	ENSSSCG00000062219	2	Inf	2.2250738585072e-308	2.32612e-305
CNVR-1353	ENSSSCG00000055730	1	Inf	2.2250738585072e-308	2.32612e-305
CNVR-1353	ENSSSCG00000056544	1	Inf	2.2250738585072e-308	2.32612e-305
CNVR-1353	ENSSSCG00000058997	1	Inf	2.2250738585072e-308	2.32612e-305
CNVR-1353	ENSSSCG00000058295	2	Inf	2.2250738585072e-308	2.32612e-305
CNVR-1353	ENSSSCG00000055887	1	Inf	2.2250738585072e-308	2.32612e-305
CNVR-1353	ENSSSCG00000052962	1	Inf	2.2250738585072e-308	2.32612e-305
CNVR-1353	ENSSSCG00000056672	1	Inf	2.2250738585072e-308	2.32612e-305
CNVR-1353	ENSSSCG00000006555	1	Inf	2.2250738585072e-308	2.32612e-305
CNVR-1353	ENSSSCG00000041677	1	Inf	2.2250738585072e-308	2.32612e-305
CNVR-1353	ENSSSCG00000019103	1	Inf	2.2250738585072e-308	2.32612e-305
CNVR-1353	ENSSSCG00000054532	1	Inf	2.2250738585072e-308	2.32612e-305
CNVR-1353	ENSSSCG00000053543	1	Inf	2.2250738585072e-308	2.32612e-305
CNVR-1353	ENSSSCG00000055413	1	Inf	2.2250738585072e-308	2.32612e-305
CNVR-1353	ENSSSCG00000041888	4	Inf	2.2250738585072e-308	2.32612e-305
CNVR-1353	ENSSSCG00000057280	1	Inf	2.2250738585072e-308	2.32612e-305
CNVR-1353	ENSSSCG00000012144	2	Inf	2.2250738585072e-308	2.32612e-305
CNVR-1353	ENSSSCG00000047904	1	Inf	2.2250738585072e-308	2.32612e-305
CNVR-1353	ENSSSCG00000053779	1	Inf	2.2250738585072e-308	2.32612e-305
CNVR-1353	ENSSSCG00000063210	1	Inf	2.2250738585072e-308	2.32612e-305
CNVR-1353	ENSSSCG00000055250	1	Inf	2.2250738585072e-308	2.32612e-305
CNVR-1353	ENSSSCG00000019993	4	Inf	2.2250738585072e-308	2.32612e-305
CNVR-1353	ENSSSCG00000056268	2	Inf	2.2250738585072e-308	2.32612e-305
CNVR-1353	ENSSSCG00000030833	1	Inf	2.2250738585072e-308	2.32612e-305
CNVR-1353	ENSSSCG00000044342	2	Inf	2.2250738585072e-308	2.32612e-305
CNVR-1353	ENSSSCG00000057161	1	Inf	2.2250738585072e-308	2.32612e-305
CNVR-1353	ENSSSCG00000055508	17	Inf	2.2250738585072e-308	2.32612e-305
CNVR-1353	ENSSSCG00000026067	3	Inf	2.2250738585072e-308	2.32612e-305
CNVR-1353	ENSSSCG00000047089	1	Inf	2.2250738585072e-308	2.32612e-305
CNVR-1353	ENSSSCG00000000212	4	Inf	2.2250738585072e-308	2.32612e-305
CNVR-1353	ENSSSCG00000034783	6	Inf	2.2250738585072e-308	2.32612e-305
CNVR-1353	ENSSSCG00000060319	1	Inf	2.2250738585072e-308	2.32612e-305
CNVR-1353	ENSSSCG00000059678	4	Inf	2.2250738585072e-308	2.32612e-305
CNVR-1353	ENSSSCG00000052813	2	Inf	2.2250738585072e-308	2.32612e-305
CNVR-1353	ENSSSCG00000038531	4	Inf	2.2250738585072e-308	2.32612e-305
CNVR-1353	ENSSSCG00000056482	1	Inf	2.2250738585072e-308	2.32612e-305
CNVR-4601	ENSSSCG00000045039	-1	#NAME?	2.2250738585072e-308	2.32612e-305
CNVR-1353	ENSSSCG00000042496	3	Inf	2.2250738585072e-308	2.32612e-305
CNVR-1353	ENSSSCG00000062156	2	Inf	2.2250738585072e-308	2.32612e-305
CNVR-1353	ENSSSCG00000053232	1	Inf	2.2250738585072e-308	2.32612e-305
CNVR-1353	ENSSSCG00000036980	1	Inf	2.2250738585072e-308	2.32612e-305
CNVR-1353	ENSSSCG00000054447	3	Inf	2.2250738585072e-308	2.32612e-305
CNVR-1353	ENSSSCG00000000598	1	Inf	2.2250738585072e-308	2.32612e-305
CNVR-1353	ENSSSCG00000032431	4	Inf	2.2250738585072e-308	2.32612e-305
CNVR-1353	ENSSSCG00000052986	2	Inf	2.2250738585072e-308	2.32612e-305
CNVR-1353	ENSSSCG00000060645	1	Inf	2.2250738585072e-308	2.32612e-305
CNVR-1353	ENSSSCG00000053597	2	Inf	2.2250738585072e-308	2.32612e-305
CNVR-1353	ENSSSCG00000052908	1	Inf	2.2250738585072e-308	2.32612e-305
CNVR-1353	ENSSSCG00000037573	1	Inf	2.2250738585072e-308	2.32612e-305
CNVR-1353	ENSSSCG00000000917	2	Inf	2.2250738585072e-308	2.32612e-305
CNVR-1353	ENSSSCG00000036798	8	Inf	2.2250738585072e-308	2.32612e-305
CNVR-1353	ENSSSCG00000061583	7	Inf	2.2250738585072e-308	2.32612e-305
CNVR-1353	ENSSSCG00000057903	2	Inf	2.2250738585072e-308	2.32612e-305
CNVR-1353	ENSSSCG00000056955	1	Inf	2.2250738585072e-308	2.32612e-305
CNVR-1353	ENSSSCG00000039832	4	Inf	2.2250738585072e-308	2.32612e-305
CNVR-1353	ENSSSCG00000047512	8	Inf	2.2250738585072e-308	2.32612e-305
CNVR-1353	ENSSSCG00000054503	2	Inf	2.2250738585072e-308	2.32612e-305
CNVR-1353	ENSSSCG00000019369	1	Inf	2.2250738585072e-308	2.32612e-305
CNVR-1353	ENSSSCG00000052670	2	Inf	2.2250738585072e-308	2.32612e-305
CNVR-1353	ENSSSCG00000031999	1	Inf	2.2250738585072e-308	2.32612e-305
CNVR-1353	ENSSSCG00000031278	3	Inf	2.2250738585072e-308	2.32612e-305
CNVR-1353	ENSSSCG00000039610	1	Inf	2.2250738585072e-308	2.32612e-305
CNVR-1353	ENSSSCG00000052180	3	Inf	2.2250738585072e-308	2.32612e-305
CNVR-1353	ENSSSCG00000049700	4	Inf	2.2250738585072e-308	2.32612e-305
CNVR-1353	ENSSSCG00000053520	1	Inf	2.2250738585072e-308	2.32612e-305
CNVR-4601	ENSSSCG00000007192	1	Inf	2.2250738585072e-308	2.32612e-305
CNVR-1353	ENSSSCG00000034117	1	Inf	2.2250738585072e-308	2.32612e-305
CNVR-1353	ENSSSCG00000019722	1	Inf	2.2250738585072e-308	2.32612e-305
CNVR-1353	ENSSSCG00000033737	3	Inf	2.2250738585072e-308	2.32612e-305
CNVR-1353	ENSSSCG00000059762	1	Inf	2.2250738585072e-308	2.32612e-305
CNVR-1353	ENSSSCG00000033595	2	Inf	2.2250738585072e-308	2.32612e-305
CNVR-1353	ENSSSCG00000011011	3	Inf	2.2250738585072e-308	2.32612e-305
CNVR-1353	ENSSSCG00000054608	3	Inf	2.2250738585072e-308	2.32612e-305
CNVR-1353	ENSSSCG00000056707	10	Inf	2.2250738585072e-308	2.32612e-305
CNVR-1353	ENSSSCG00000060563	1	Inf	2.2250738585072e-308	2.32612e-305
CNVR-1353	ENSSSCG00000007164	6	Inf	2.2250738585072e-308	2.32612e-305
CNVR-1353	ENSSSCG00000053795	1	Inf	2.2250738585072e-308	2.32612e-305
CNVR-1353	ENSSSCG00000055101	4	Inf	2.2250738585072e-308	2.32612e-305
CNVR-1353	ENSSSCG00000048424	1	Inf	2.2250738585072e-308	2.32612e-305
CNVR-1353	ENSSSCG00000061815	1	Inf	2.2250738585072e-308	2.32612e-305
CNVR-1353	ENSSSCG00000017188	1	Inf	2.2250738585072e-308	2.32612e-305
CNVR-3317	ENSSSCG00000031620	1	Inf	2.2250738585072e-308	2.32612e-305
CNVR-1353	ENSSSCG00000040996	1	Inf	2.2250738585072e-308	2.32612e-305
CNVR-1353	ENSSSCG00000060709	1	Inf	2.2250738585072e-308	2.32612e-305
CNVR-1353	ENSSSCG00000050870	4	Inf	2.2250738585072e-308	2.32612e-305
CNVR-1353	ENSSSCG00000039204	3	Inf	2.2250738585072e-308	2.32612e-305
CNVR-1353	ENSSSCG00000036532	1	Inf	2.2250738585072e-308	2.32612e-305
CNVR-1353	ENSSSCG00000047097	2	Inf	2.2250738585072e-308	2.32612e-305
CNVR-1353	ENSSSCG00000026500	1	Inf	2.2250738585072e-308	2.32612e-305
CNVR-1353	ENSSSCG00000060386	5	Inf	2.2250738585072e-308	2.32612e-305
CNVR-1353	ENSSSCG00000038146	1	Inf	2.2250738585072e-308	2.32612e-305
CNVR-1353	ENSSSCG00000020913	5	Inf	2.2250738585072e-308	2.32612e-305
CNVR-1353	ENSSSCG00000041425	1	Inf	2.2250738585072e-308	2.32612e-305
CNVR-1353	ENSSSCG00000057626	1	Inf	2.2250738585072e-308	2.32612e-305
CNVR-1353	ENSSSCG00000054289	1	Inf	2.2250738585072e-308	2.32612e-305
CNVR-1353	ENSSSCG00000059622	3	Inf	2.2250738585072e-308	2.32612e-305
CNVR-499	ENSSSCG00000036451	1	1.64382e+08	3.42114e-48	3.56605e-45
CNVR-2352	ENSSSCG00000053374	2	1.16236e+08	2.73691e-47	2.82803e-44
CNVR-1353	ENSSSCG00000041325	1	1.16236e+08	2.73691e-47	2.82803e-44
CNVR-2352	ENSSSCG00000060590	1	1.16236e+08	2.73691e-47	2.82803e-44
CNVR-1353	ENSSSCG00000053562	12.8571	31.8198	6.40298e-08	6.59704e-05
CNVR-1353	ENSSSCG00000014995	10.8571	26.8701	1.75492e-07	0.000179771
CNVR-1353	ENSSSCG00000057231	10.8571	26.8701	1.75492e-07	0.000179771
CNVR-1353	ENSSSCG00000016538	9.85714	24.3952	3.11919e-07	0.00031861
CNVR-1353	ENSSSCG00000003539	12.5714	22	5.76395e-07	0.000587076
CNVR-1353	ENSSSCG00000044295	8.85714	21.9203	5.88944e-07	0.000598149
CNVR-1353	ENSSSCG00000055880	7.85714	19.4454	1.19797e-06	0.00121324
CNVR-4962	ENSSSCG00000010568	13.3548	16.9771	2.67072e-06	0.00265804
CNVR-1353	ENSSSCG00000004782	6.85714	16.9706	2.67679e-06	0.00265804
CNVR-1353	ENSSSCG00000055697	6.85714	16.9706	2.67679e-06	0.00265804
CNVR-1353	ENSSSCG00000011255	6.85714	16.9706	2.67679e-06	0.00265804
CNVR-1353	ENSSSCG00000055826	6.85714	16.9706	2.67679e-06	0.00265804
CNVR-1353	ENSSSCG00000045441	6.85714	16.9706	2.67679e-06	0.00265804
CNVR-1353	ENSSSCG00000052619	6.85714	16.9706	2.67679e-06	0.00265804
CNVR-1353	ENSSSCG00000058568	8.71429	16.7055	2.93687e-06	0.0029082
CNVR-2352	ENSSSCG00000061323	24.4667	16.2617	3.44135e-06	0.00339832
CNVR-1353	ENSSSCG00000008584	13.5714	16.1349	3.60342e-06	0.00354853
CNVR-2352	ENSSSCG00000059986	3.66667	15.0624	5.3973e-06	0.00530045
CNVR-1353	ENSSSCG00000011246	8.57143	15	5.53024e-06	0.00541608
CNVR-1353	ENSSSCG00000052767	7.71429	14.7885	6.01024e-06	0.00587005
CNVR-1353	ENSSSCG00000049526	5.85714	14.4957	6.75714e-06	0.00656355
CNVR-1353	ENSSSCG00000023018	5.85714	14.4957	6.75714e-06	0.00656355
CNVR-2352	ENSSSCG00000037798	6	14.2302	7.52885e-06	0.00729329
CNVR-4601	ENSSSCG00000029754	5.13333	14.2171	7.56977e-06	0.00731306
CNVR-4962	ENSSSCG00000008990	30.5161	13.8441	8.84232e-06	0.00851936
CNVR-1353	ENSSSCG00000014747	16.5714	13.6707	9.51731e-06	0.00914498
CNVR-3317	ENSSSCG00000014628	1030.93	13.274	1.13009e-05	0.0108296
CNVR-1353	ENSSSCG00000052912	6.71429	12.8715	1.35194e-05	0.0129209
CNVR-1353	ENSSSCG00000045824	15.5714	12.8458	1.36775e-05	0.0130239
CNVR-3317	ENSSSCG00000020710	133.067	12.8421	1.37003e-05	0.0130239
CNVR-1353	ENSSSCG00000054745	10.5714	12.5683	1.55285e-05	0.0147226
CNVR-3317	ENSSSCG00000057777	27.1333	12.4462	1.64336e-05	0.0155394
CNVR-2590	ENSSSCG00000033006	6.75	12.0748	1.95899e-05	0.0184262
CNVR-4952	ENSSSCG00000033006	-6.75	-12.0748	1.95899e-05	0.0184262
CNVR-1353	ENSSSCG00000029569	4.85714	12.0208	2.01046e-05	0.0186156
CNVR-1353	ENSSSCG00000010047	4.85714	12.0208	2.01046e-05	0.0186156
CNVR-1353	ENSSSCG00000062698	4.85714	12.0208	2.01046e-05	0.0186156
CNVR-1353	ENSSSCG00000055567	4.85714	12.0208	2.01046e-05	0.0186156
CNVR-1353	ENSSSCG00000063487	4.85714	12.0208	2.01046e-05	0.0186156
CNVR-1353	ENSSSCG00000033895	4.85714	12.0208	2.01046e-05	0.0186156
CNVR-2352	ENSSSCG00000009833	-51.9333	-11.8012	2.23681e-05	0.0206578
CNVR-4962	ENSSSCG00000041266	5.87097	11.6197	2.44653e-05	0.0225362
CNVR-1353	ENSSSCG00000016642	6.57143	11.5	2.59721e-05	0.0238012
CNVR-1353	ENSSSCG00000053389	6.57143	11.5	2.59721e-05	0.0238012
CNVR-1353	ENSSSCG00000058571	9.57143	11.3794	2.76011e-05	0.0252292
CNVR-1353	ENSSSCG00000052489	35.8571	11.3007	2.87284e-05	0.0261925
CNVR-2590	ENSSSCG00000055520	6	11.1098	3.16892e-05	0.0287449
CNVR-4952	ENSSSCG00000055520	-6	-11.1098	3.16892e-05	0.0287449
CNVR-3317	ENSSSCG00000020926	41.2667	11.0162	3.32715e-05	0.0301036
CNVR-4962	ENSSSCG00000036589	301.29	10.9952	3.36372e-05	0.0303575
CNVR-1353	ENSSSCG00000053482	5.71429	10.9545	3.4364e-05	0.0307796
CNVR-4601	ENSSSCG00000025941	5.33333	10.9545	3.4364e-05	0.0307796
CNVR-4601	ENSSSCG00000062758	5.33333	10.9545	3.4364e-05	0.0307796
CNVR-3317	ENSSSCG00000021427	99.4	10.579	4.19819e-05	0.0375087
CNVR-1353	ENSSSCG00000008665	21.8571	10.4752	4.44221e-05	0.0394277
CNVR-4952	ENSSSCG00000006171	-7.25	-10.4736	4.44616e-05	0.0394277
CNVR-2590	ENSSSCG00000006171	7.25	10.4736	4.44616e-05	0.0394277
CNVR-1353	ENSSSCG00000014754	24.7143	10.4386	4.53208e-05	0.0400899
CNVR-2352	ENSSSCG00000057480	6.66667	10.351	4.75613e-05	0.0419677
CNVR-1353	ENSSSCG00000014730	12.4286	10.253	5.02185e-05	0.044203
CNVR-1353	ENSSSCG00000059561	8.57143	10.1905	5.20058e-05	0.0456634
CNVR-1353	ENSSSCG00000059480	13.1429	10.1187	5.41501e-05	0.0474294
